# Supplementary material for: (Butane-1,3-diyne-1,4-diyl)bis­(tri­isopropyl­silane)
Source: Acta Crystallogr Sect E Struct Rep Online. 2010 Jul 17;66(Pt 8):o2028. doi: 10.1107/S160053681002725X (PMC3007236; doi:10.1107/S160053681002725X)
Supplement: Supplementary file 2 [file e-66-o2028-Isup2.hkl]

# 
# h,k,l, Fc-squared, Fo-squared, sigma(Fo-squared) and status flag 
# 
data_I
_shelx_title '  P-1' 
_shelx_refln_list_code          4 
_shelx_F_calc_maximum       61.61 
_exptl_crystal_F_000       202.00 
_reflns_d_resolution_high  0.7696 
 
loop_ 
 _symmetry_equiv_pos_as_xyz 
 'x, y, z' 
 '-x, -y, -z' 
 
_cell_length_a     7.1213 
_cell_length_b     7.9057 
_cell_length_c    10.6937 
_cell_angle_alpha  89.139 
_cell_angle_beta   81.823 
_cell_angle_gamma  79.449 
 
_shelx_F_squared_multiplier     1.000 
 
loop_ 
 _refln_index_h 
 _refln_index_k 
 _refln_index_l 
 _refln_F_squared_calc 
 _refln_F_squared_meas 
 _refln_F_squared_sigma 
 _refln_observed_status 
   1   0   0       21.59       23.46      1.72 o 
   2   0   0        1.74        2.34      0.85 o 
   3   0   0       10.51       17.92      7.45 o 
   4   0   0      351.98      353.94      8.46 o 
   5   0   0       30.40       24.69      3.21 o 
   6   0   0      152.39      152.58      5.14 o 
   7   0   0       18.04       26.44      8.47 o 
   8   0   0      221.43      212.05     13.33 o 
   9   0   0       19.00       21.43      6.17 o 
  -8   1   0        1.10        0.37      3.57 o 
  -7   1   0      129.34      141.99      6.87 o 
  -6   1   0       46.28       54.33      7.52 o 
  -5   1   0      242.46      243.60      6.11 o 
  -4   1   0       95.69      102.02      3.83 o 
  -3   1   0        2.81        1.90      0.76 o 
  -2   1   0      696.76      784.15     19.44 o 
  -1   1   0      734.86      829.76     34.74 o 
   0   1   0       46.13       39.27      1.13 o 
   1   1   0     2304.09     2335.86     37.07 o 
   2   1   0        4.45        3.91      0.76 o 
   3   1   0      293.61      327.21      6.59 o 
   4   1   0      112.83      106.79      7.11 o 
   5   1   0       32.76       31.93      2.31 o 
   6   1   0       28.40       30.91      2.66 o 
   7   1   0      104.07      118.86      7.45 o 
   8   1   0        5.52        6.97      4.28 o 
   9   1   0       53.48       59.90      9.17 o 
  -8   2   0       78.65       69.76      9.34 o 
  -7   2   0       35.76       43.32      7.61 o 
  -6   2   0        2.38        2.84      1.95 o 
  -5   2   0       14.75       16.57      2.60 o 
  -4   2   0      752.57      770.86     17.70 o 
  -3   2   0        8.18       11.31      1.74 o 
  -2   2   0      546.77      568.13     24.83 o 
  -1   2   0      787.83      853.10     14.69 o 
   0   2   0     1323.23     1330.78     21.70 o 
   1   2   0      398.87      411.86      7.56 o 
   2   2   0        3.01        5.16      0.89 o 
   3   2   0       45.26       46.47      2.97 o 
   4   2   0     1086.75     1019.62     57.44 o 
   5   2   0        3.46        5.03      1.31 o 
   6   2   0       72.01       70.62      4.58 o 
   7   2   0       11.29        9.15      2.59 o 
   8   2   0      180.53      209.06      8.86 o 
   9   2   0        8.00        1.43      4.61 o 
  -8   3   0        4.26        4.75      4.55 o 
  -7   3   0      103.91      108.18     13.16 o 
  -6   3   0      119.96      121.21      6.23 o 
  -5   3   0        0.13        1.21      1.69 o 
  -4   3   0      133.80      135.60      5.68 o 
  -3   3   0     1076.47     1139.40     24.66 o 
  -2   3   0        0.42        0.65      1.04 o 
  -1   3   0     1590.00     1650.68     27.08 o 
   0   3   0       41.23       37.99      1.80 o 
   1   3   0        8.73        7.93      1.51 o 
   2   3   0      596.77      640.00     13.45 o 
   3   3   0       67.66       62.57      2.70 o 
   4   3   0       50.24       50.70      2.72 o 
   5   3   0      181.88      158.58     14.04 o 
   6   3   0        3.07        1.05      0.92 o 
   7   3   0      277.15      303.31     14.90 o 
   8   3   0       38.02       40.40      6.52 o 
   9   3   0        5.02        9.82      4.67 o 
  -7   4   0        3.83        1.06      3.31 o 
  -6   4   0        1.94        6.18      2.41 o 
  -5   4   0        9.28       12.30      2.56 o 
  -4   4   0      155.20      155.30      6.43 o 
  -3   4   0      163.76      161.67      6.29 o 
  -2   4   0        7.24       10.22      1.89 o 
  -1   4   0       15.10       18.44      1.42 o 
   0   4   0      926.02      985.91     17.23 o 
   1   4   0      106.69      101.01      3.28 o 
   2   4   0       13.31       14.51      1.60 o 
   3   4   0       15.96       14.70      1.69 o 
   4   4   0      165.01      162.98      4.94 o 
   5   4   0        2.34        3.94      1.42 o 
   6   4   0        1.34        1.47      1.06 o 
   7   4   0       12.48       10.92      3.06 o 
   8   4   0       48.05       49.57      5.39 o 
  -7   5   0       17.56       24.63      6.54 o 
  -6   5   0       77.46       74.68     10.57 o 
  -5   5   0      190.67      189.30      7.92 o 
  -4   5   0      114.34      113.07      9.16 o 
  -3   5   0      105.62      105.17      5.38 o 
  -2   5   0      252.38      243.14      8.03 o 
  -1   5   0       84.88       84.91      3.20 o 
   0   5   0       62.68       55.19      3.57 o 
   1   5   0      123.28      137.38      4.28 o 
   2   5   0       53.72       56.61      2.89 o 
   3   5   0      241.30      233.84      6.26 o 
   4   5   0       64.55       68.64      3.50 o 
   5   5   0      266.09      259.82      7.18 o 
   6   5   0       14.89       11.29      1.94 o 
   7   5   0        0.36        0.08      2.18 o 
   8   5   0       88.86       89.08     14.09 o 
  -6   6   0       20.09       19.34      3.80 o 
  -5   6   0        2.04        4.75      2.59 o 
  -4   6   0      109.41      109.26      6.05 o 
  -3   6   0       12.46       15.12      3.36 o 
  -2   6   0        2.08        4.73      1.92 o 
  -1   6   0      118.17      118.63      5.65 o 
   0   6   0       67.18       76.00      3.68 o 
   1   6   0      440.41      440.68      9.71 o 
   2   6   0       95.05       98.67      4.04 o 
   3   6   0       63.00       65.39      3.63 o 
   4   6   0      184.76      181.18      5.85 o 
   5   6   0       20.65       16.38      2.28 o 
   6   6   0        0.05       -0.48      1.33 o 
   7   6   0       54.87       66.20      6.84 o 
   8   6   0        7.05        8.03      3.38 o 
  -5   7   0        0.20        0.30      2.56 o 
  -4   7   0        3.88        6.72      2.85 o 
  -3   7   0       19.62       19.32      3.38 o 
  -2   7   0       33.72       45.36      4.46 o 
  -1   7   0        6.01        9.63      2.44 o 
   0   7   0        6.66        5.68      2.88 o 
   1   7   0        6.62        8.39      1.79 o 
   2   7   0       83.82       94.07      4.26 o 
   3   7   0        5.11        3.05      1.53 o 
   4   7   0        4.23        4.18      1.68 o 
   5   7   0       11.45        9.94      2.09 o 
   6   7   0       60.44       52.88      5.47 o 
   7   7   0       36.90       35.80      5.08 o 
  -4   8   0       10.90        8.92      5.75 o 
  -3   8   0      161.32      167.55      9.11 o 
  -2   8   0        0.02       -0.12      1.93 o 
  -1   8   0       58.19       57.34      9.54 o 
   0   8   0        6.05       12.51      2.81 o 
   1   8   0      150.01      155.73      5.66 o 
   2   8   0       24.53       32.09      3.86 o 
   3   8   0        0.28        0.44      1.37 o 
   4   8   0        4.33        0.49      1.65 o 
   5   8   0      111.78      122.14      5.56 o 
   6   8   0       39.36       36.74      5.17 o 
  -2   9   0      101.61      106.33      6.68 o 
  -1   9   0       25.93       27.40      4.02 o 
   0   9   0       62.94       63.98      8.99 o 
   1   9   0       20.91       23.67      3.85 o 
   2   9   0       15.32       16.79      2.66 o 
   3   9   0       13.89       15.55      4.65 o 
   4   9   0        8.91       10.64      2.55 o 
   5   9   0        0.25        0.63      1.80 o 
   0  10   0       13.21        9.35      5.51 o 
   1  10   0        3.18        3.64      2.65 o 
   2  10   0       89.74       85.84      6.51 o 
   3  10   0       43.12       37.69      5.12 o 
  -3 -10   1        2.37        6.31      2.88 o 
  -2 -10   1       71.25       72.50      6.55 o 
  -1 -10   1        0.17       -3.00      2.15 o 
   0 -10   1       18.35       11.62      5.87 o 
  -5  -9   1       53.58       63.52      6.52 o 
  -4  -9   1        0.02        0.63      1.72 o 
  -3  -9   1       35.19       39.54      3.71 o 
  -2  -9   1        1.34        2.15      1.83 o 
  -1  -9   1        7.33        5.82      2.64 o 
   0  -9   1       31.26       30.10      4.22 o 
   1  -9   1       67.86       65.83      8.70 o 
   2  -9   1       54.22       64.45      6.12 o 
  -6  -8   1      145.51      147.09      8.31 o 
  -5  -8   1       47.61       52.88      7.62 o 
  -4  -8   1       58.21       63.96      4.73 o 
  -3  -8   1       38.41       41.51      3.57 o 
  -2  -8   1        5.00        3.81      1.68 o 
  -1  -8   1      280.96      280.63      7.90 o 
   0  -8   1       55.96       66.78      5.49 o 
   1  -8   1       16.77       21.24      3.42 o 
   2  -8   1      204.26      215.28     13.06 o 
   3  -8   1       13.74       17.60      3.49 o 
   4  -8   1        1.23        2.91      2.76 o 
  -7  -7   1        5.03        6.54      3.05 o 
  -6  -7   1        5.16        8.64      3.16 o 
  -5  -7   1      197.57      200.17      8.81 o 
  -4  -7   1      101.50      100.17      4.60 o 
  -3  -7   1        2.13        3.15      1.65 o 
  -2  -7   1        1.37        8.98      1.74 o 
  -1  -7   1        0.24        0.31      1.15 o 
   0  -7   1       40.05       47.00      3.21 o 
   1  -7   1       59.58       69.10      5.24 o 
   2  -7   1       27.95       29.98      3.60 o 
   3  -7   1       59.10       69.65     10.98 o 
   4  -7   1       30.24       35.33      9.00 o 
   5  -7   1        2.47        5.63      2.93 o 
  -8  -6   1       31.54       35.14     10.33 o 
  -7  -6   1        1.95        1.56      2.43 o 
  -6  -6   1       54.03       53.88      7.23 o 
  -5  -6   1       62.31       55.70      8.67 o 
  -4  -6   1       24.98       22.35      3.54 o 
  -3  -6   1      188.26      183.14      5.75 o 
  -2  -6   1      390.56      382.33      8.93 o 
  -1  -6   1       91.43       91.23      3.86 o 
   0  -6   1        4.39        4.91      1.67 o 
   1  -6   1        3.03        0.29      2.53 o 
   2  -6   1      303.59      300.73     12.50 o 
   3  -6   1      104.02      105.63      5.65 o 
   4  -6   1       19.69       22.23      3.35 o 
   5  -6   1       40.53       42.22      5.59 o 
   6  -6   1       33.89       37.38      4.61 o 
  -8  -5   1      103.20      109.35      9.61 o 
  -7  -5   1       49.87       55.37      5.61 o 
  -6  -5   1        0.47       -1.54      1.80 o 
  -5  -5   1        0.25        0.00      1.12 o 
  -4  -5   1      599.47      563.86     11.86 o 
  -3  -5   1        1.13        0.17      1.02 o 
  -2  -5   1      265.72      252.09      6.37 o 
  -1  -5   1      321.09      327.55      8.19 o 
   0  -5   1      457.52      473.12     10.59 o 
   1  -5   1      125.21      113.81      3.76 o 
   2  -5   1       68.04       69.84      4.30 o 
   3  -5   1       12.74       12.10      2.39 o 
   4  -5   1      135.64      142.04      7.09 o 
   5  -5   1       17.41       17.55      3.13 o 
   6  -5   1      154.29      140.89     10.19 o 
   7  -5   1       15.67       15.09      3.66 o 
  -8  -4   1       50.76       47.09      6.79 o 
  -7  -4   1        3.04       -1.02      2.56 o 
  -6  -4   1       44.95       47.46      4.71 o 
  -5  -4   1      397.74      413.31      9.49 o 
  -4  -4   1        0.98        1.02      0.97 o 
  -3  -4   1       11.19        9.25      1.32 o 
  -2  -4   1       50.89       51.06      2.50 o 
  -1  -4   1      304.32      323.26      6.97 o 
   0  -4   1      143.67      140.24      3.92 o 
   1  -4   1        8.21        7.56      1.10 o 
   2  -4   1      336.91      343.94      8.87 o 
   3  -4   1      482.90      481.72     12.52 o 
   4  -4   1       24.51       20.76      4.29 o 
   5  -4   1       47.75       52.85      7.89 o 
   6  -4   1      197.93      211.07      8.56 o 
   7  -4   1        2.61        6.05      2.73 o 
  -8  -3   1       58.60       60.39      7.85 o 
  -7  -3   1       44.84       53.77      6.84 o 
  -6  -3   1      286.20      265.04     12.85 o 
  -5  -3   1      484.07      496.34     17.43 o 
  -4  -3   1      713.55      726.33     13.78 o 
  -3  -3   1       13.62       14.47      1.43 o 
  -2  -3   1       32.52       29.41      2.13 o 
  -1  -3   1       53.97       65.20      2.37 o 
   0  -3   1      782.39      790.49     13.74 o 
   1  -3   1      261.58      234.10      4.98 o 
   2  -3   1       73.17       72.56      3.50 o 
   3  -3   1       24.34       28.09      2.65 o 
   4  -3   1     1346.72     1386.88     30.03 o 
   5  -3   1      177.41      179.39      7.03 o 
   6  -3   1       31.46       39.28      4.20 o 
   7  -3   1        3.36        5.79      2.72 o 
   8  -3   1        1.57       -0.02      2.64 o 
  -9  -2   1        5.63        1.86      4.59 o 
  -8  -2   1        1.08        5.44      4.14 o 
  -7  -2   1      180.08      186.62      9.27 o 
  -6  -2   1       46.26       47.83      4.27 o 
  -5  -2   1      944.58      960.00     18.27 o 
  -4  -2   1        8.71        9.14      1.32 o 
  -3  -2   1      139.08      153.48      4.83 o 
  -2  -2   1       44.25       57.46      2.11 o 
  -1  -2   1     1788.20     1733.21     62.61 o 
   0  -2   1       84.69       86.80      2.41 o 
   1  -2   1       78.25       80.28      2.26 o 
   2  -2   1        4.08        4.84      0.63 o 
   3  -2   1     1083.43     1112.31     23.17 o 
   4  -2   1        0.71       -0.92      0.86 o 
   5  -2   1      104.78      106.02      5.22 o 
   6  -2   1       41.89       43.26      5.77 o 
   7  -2   1      154.87      183.90      8.04 o 
   8  -2   1        5.12        3.74      2.74 o 
  -9  -1   1       32.11       34.88      7.44 o 
  -8  -1   1      100.76       97.01      9.17 o 
  -7  -1   1        0.05        1.17      1.99 o 
  -6  -1   1       99.37      106.34      4.33 o 
  -5  -1   1        5.66        6.72      1.47 o 
  -4  -1   1      734.63      767.31     17.59 o 
  -3  -1   1       39.12       44.65      1.98 o 
  -2  -1   1      401.25      423.88      7.68 o 
  -1  -1   1     1682.36     1694.50     27.11 o 
   0  -1   1     1710.47     1697.41     26.99 o 
   1  -1   1      304.96      289.25      5.56 o 
   2  -1   1     1480.78     1667.47     40.81 o 
   3  -1   1      313.70      380.64      9.08 o 
   4  -1   1       69.69       64.92      2.76 o 
   5  -1   1        6.31        4.84      1.49 o 
   6  -1   1       24.67       26.66      3.20 o 
   7  -1   1        1.89        0.47      2.08 o 
   8  -1   1      131.30      156.09     24.70 o 
  -8   0   1        3.75        2.36      3.82 o 
  -7   0   1      145.60      134.95     10.06 o 
  -6   0   1       15.74       13.78      1.95 o 
  -5   0   1      424.98      416.76      8.95 o 
  -4   0   1        0.42       -0.87      0.80 o 
  -3   0   1      207.73      219.83      6.08 o 
  -2   0   1        8.07       10.47      1.15 o 
  -1   0   1     1545.88     1545.79     24.62 o 
   0   0   1      163.53      162.80      2.85 o 
   1   0   1     1902.58     1990.98     31.62 o 
   2   0   1     1194.98     1274.18     25.47 o 
   3   0   1     3298.82     3533.53     69.02 o 
   4   0   1        0.70       -0.32      1.50 o 
   5   0   1        3.40        0.00      1.63 o 
   6   0   1       10.68        5.09      2.40 o 
   7   0   1       97.29      105.33      5.91 o 
   8   0   1       12.06        6.89      4.26 o 
   9   0   1       62.52       69.37      9.27 o 
  -8   1   1      215.67      186.85     13.14 o 
  -7   1   1       99.11      103.44      9.03 o 
  -6   1   1       99.62       99.00      5.63 o 
  -5   1   1       26.63       26.09      2.74 o 
  -4   1   1       98.63       93.40      3.24 o 
  -3   1   1       56.13       57.18      2.21 o 
  -2   1   1        3.79        6.89      0.80 o 
  -1   1   1       28.21       26.93      1.63 o 
   0   1   1     2503.03     2551.20     65.47 o 
   1   1   1      171.89      169.15      3.42 o 
   2   1   1       23.30       23.86      1.33 o 
   3   1   1       59.35       48.14      2.09 o 
   4   1   1      759.28      839.03     15.14 o 
   5   1   1        1.80        2.05      1.15 o 
   6   1   1        4.16        5.46      1.99 o 
   7   1   1       27.43       29.04      2.88 o 
   8   1   1       23.61       29.98      5.86 o 
   9   1   1        1.12        0.13      3.95 o 
  -8   2   1        0.03       -2.58      3.71 o 
  -7   2   1      157.39      144.22     10.76 o 
  -6   2   1        6.98        7.80      2.33 o 
  -5   2   1      207.26      209.99      7.53 o 
  -4   2   1        7.70        7.58      1.13 o 
  -3   2   1       11.25       13.91      1.05 o 
  -2   2   1        1.40        0.30      0.83 o 
  -1   2   1     3590.36     3805.19     88.27 o 
   0   2   1     2438.90     2502.98     39.99 o 
   1   2   1        0.04        0.42      0.63 o 
   2   2   1       74.20       74.65      2.47 o 
   3   2   1      490.41      510.24      9.77 o 
   4   2   1      227.80      223.61      6.69 o 
   5   2   1       61.65       66.62      3.16 o 
   6   2   1       65.32       62.28      3.38 o 
   7   2   1      137.76      152.06      6.72 o 
   8   2   1        4.30        4.25      2.50 o 
   9   2   1       36.24       34.94      6.97 o 
  -8   3   1       44.48       28.80      6.90 o 
  -7   3   1       49.71       46.28      7.53 o 
  -6   3   1       33.85       32.49      3.71 o 
  -5   3   1        4.41        3.71      1.86 o 
  -4   3   1      129.16      115.41      5.23 o 
  -3   3   1      928.58      939.02     20.93 o 
  -2   3   1      179.74      202.69      6.21 o 
  -1   3   1      113.87      151.94      3.69 o 
   0   3   1     1195.78     1296.18     21.66 o 
   1   3   1        2.95        4.71      0.91 o 
   2   3   1       16.13       10.38      1.22 o 
   3   3   1      319.67      303.75      8.53 o 
   4   3   1       82.80       88.38      3.43 o 
   5   3   1      295.12      293.49      7.36 o 
   6   3   1        8.61        7.69      3.16 o 
   7   3   1       15.40       16.75      2.33 o 
   8   3   1      100.34      106.67      6.59 o 
   9   3   1        4.78        2.95      3.60 o 
  -7   4   1       10.44        3.57      4.29 o 
  -6   4   1       20.93       19.34      4.16 o 
  -5   4   1        2.23        1.13      2.20 o 
  -4   4   1       28.19       34.21      3.49 o 
  -3   4   1       59.55       81.81      5.94 o 
  -2   4   1        9.51        4.37      1.53 o 
  -1   4   1       72.44       73.60      2.82 o 
   0   4   1      237.63      227.71      6.63 o 
   1   4   1        0.10       -0.75      0.69 o 
   2   4   1        4.84        1.17      0.89 o 
   3   4   1       46.62       43.76      3.52 o 
   4   4   1       10.68       13.23      1.75 o 
   5   4   1       12.28        9.47      2.93 o 
   6   4   1       64.04       69.59      3.80 o 
   7   4   1       53.27       50.78      3.71 o 
   8   4   1        1.62        2.58      2.34 o 
   9   4   1        5.56        5.79      4.09 o 
  -6   5   1        0.01        1.40      3.27 o 
  -5   5   1       56.11       64.27      5.32 o 
  -4   5   1      156.52      160.38     11.56 o 
  -3   5   1        2.65        1.03      1.62 o 
  -2   5   1        7.06       10.12      2.07 o 
  -1   5   1       85.54      102.60      3.61 o 
   0   5   1      139.52      146.12      4.35 o 
   1   5   1      799.64      781.44     14.69 o 
   2   5   1      113.14      117.56      4.07 o 
   3   5   1      131.16      125.68      5.01 o 
   4   5   1       48.63       42.16      3.55 o 
   5   5   1       15.15       15.13      2.29 o 
   6   5   1       21.18       18.31      2.33 o 
   7   5   1        4.69        4.27      1.81 o 
   8   5   1        9.93        4.88      2.89 o 
  -6   6   1       80.90       80.32      6.54 o 
  -5   6   1       21.50       24.51      5.36 o 
  -4   6   1       84.76       91.25     12.99 o 
  -3   6   1       10.84       15.36      2.75 o 
  -2   6   1       21.79       21.38      3.52 o 
  -1   6   1        3.15        8.71      2.16 o 
   0   6   1       34.47       36.29      2.64 o 
   1   6   1       34.98       33.73      2.65 o 
   2   6   1      493.28      493.67     10.78 o 
   3   6   1       17.44       18.28      2.21 o 
   4   6   1      244.88      252.89      9.84 o 
   5   6   1        1.20        1.81      1.39 o 
   6   6   1        2.26        2.53      1.59 o 
   7   6   1        2.09        4.48      5.00 o 
   8   6   1       50.97       53.27      8.39 o 
  -5   7   1       13.25        6.48      3.97 o 
  -4   7   1        0.41        1.26      2.31 o 
  -3   7   1       99.43      112.16     12.49 o 
  -2   7   1        7.19        5.29      2.96 o 
  -1   7   1       10.47        8.37      2.28 o 
   0   7   1        2.66        4.53      2.08 o 
   1   7   1       52.60       55.35      4.81 o 
   2   7   1       58.92       62.35      3.93 o 
   3   7   1       58.50       62.13      4.04 o 
   4   7   1       26.24       28.22      3.11 o 
   5   7   1       14.02       12.95      2.72 o 
   6   7   1       36.54       36.17      6.37 o 
   7   7   1       71.82       68.15      9.80 o 
  -4   8   1        0.87        2.04      2.48 o 
  -3   8   1       19.46       22.55      3.80 o 
  -2   8   1      108.64      115.45      7.30 o 
  -1   8   1       23.21       19.98      3.45 o 
   0   8   1      213.92      223.78      8.84 o 
   1   8   1        0.14        0.16      1.69 o 
   2   8   1      207.18      204.97      6.71 o 
   3   8   1        0.00        0.32      1.47 o 
   4   8   1        2.34        1.35      1.95 o 
   5   8   1       34.46       41.26      3.83 o 
   6   8   1       96.78      102.98      8.12 o 
   7   8   1        0.63        0.04      2.95 o 
  -2   9   1       76.77       81.23     14.65 o 
  -1   9   1       33.95       28.56      4.13 o 
   0   9   1       23.43       25.01      3.82 o 
   1   9   1      223.35      242.13      9.82 o 
   2   9   1        0.81        2.40      2.31 o 
   3   9   1       10.98       10.84      2.42 o 
   4   9   1       83.04       81.82      5.36 o 
   5   9   1       42.18       41.90      4.04 o 
   0  10   1       55.21       48.14      5.38 o 
   1  10   1        2.84        3.08      3.16 o 
   2  10   1        8.82        8.02      3.10 o 
   3  10   1       13.71       12.13      5.95 o 
  -2 -10   2        3.03        3.94      2.66 o 
  -1 -10   2       34.82       41.80     11.65 o 
   0 -10   2        3.17        2.29      2.68 o 
  -5  -9   2       41.89       38.89      5.35 o 
  -4  -9   2       19.11       18.87      3.92 o 
  -3  -9   2       11.28       12.66      2.53 o 
  -2  -9   2      106.34      106.24      5.15 o 
  -1  -9   2       12.59       14.21      5.70 o 
   0  -9   2        1.75       -1.30      3.31 o 
   1  -9   2       15.87       15.18      6.30 o 
   2  -9   2      165.02      151.03      7.90 o 
  -6  -8   2        7.98        6.18      3.16 o 
  -5  -8   2      154.46      160.34      8.32 o 
  -4  -8   2       20.02       24.05      4.03 o 
  -3  -8   2      200.83      205.26      6.82 o 
  -2  -8   2       54.40       63.87      5.01 o 
  -1  -8   2        0.71        1.46      1.51 o 
   0  -8   2      140.53      158.64      7.35 o 
   1  -8   2      116.33      122.40      6.54 o 
   2  -8   2       79.35       73.04      7.47 o 
   3  -8   2       97.60       99.84     10.39 o 
   4  -8   2        5.40        5.98      2.90 o 
  -7  -7   2       28.01       31.75      5.15 o 
  -6  -7   2       63.27       62.23      6.05 o 
  -5  -7   2      104.61       97.43      6.24 o 
  -4  -7   2       59.48       63.20      4.03 o 
  -3  -7   2       12.06       14.41      2.16 o 
  -2  -7   2       96.30       99.35      4.31 o 
  -1  -7   2      471.51      480.20     10.82 o 
   0  -7   2        4.29        3.61      1.62 o 
   1  -7   2        0.98        0.45      1.78 o 
   2  -7   2        8.14       10.79      2.60 o 
   3  -7   2       98.18       97.81      5.84 o 
   4  -7   2       65.49       74.40      5.89 o 
   5  -7   2        0.82        1.70      2.58 o 
  -7  -6   2       14.77       13.52      3.47 o 
  -6  -6   2       55.86       62.48      7.29 o 
  -5  -6   2      224.21      214.09      8.88 o 
  -4  -6   2       21.16       15.33      2.93 o 
  -3  -6   2        9.08        9.31      1.68 o 
  -2  -6   2      317.99      328.99      8.05 o 
  -1  -6   2      326.76      319.47      7.97 o 
   0  -6   2       59.77       58.69      3.30 o 
   1  -6   2      322.26      300.76      9.49 o 
   2  -6   2       28.51       33.49      3.56 o 
   3  -6   2        0.87        1.48      1.92 o 
   4  -6   2       42.78       48.10      7.77 o 
   5  -6   2      137.99      137.82     18.21 o 
   6  -6   2       41.96       43.93     11.69 o 
  -8  -5   2        0.04       -3.59      6.34 o 
  -7  -5   2        5.94       11.18      3.08 o 
  -6  -5   2      219.37      220.02     11.08 o 
  -5  -5   2      179.92      178.89      7.76 o 
  -4  -5   2        2.86        4.89      1.37 o 
  -3  -5   2      309.95      296.69      9.57 o 
  -2  -5   2       36.97       45.66      2.80 o 
  -1  -5   2     1220.92     1204.75     21.33 o 
   0  -5   2       44.85       50.43      2.84 o 
   1  -5   2       11.84        7.54      1.35 o 
   2  -5   2      358.34      321.57      9.58 o 
   3  -5   2      134.31      137.82      6.01 o 
   4  -5   2        0.46        0.16      1.64 o 
   5  -5   2       82.36       80.47      5.24 o 
   6  -5   2        4.49        6.89      2.97 o 
   7  -5   2      115.95      122.17     14.34 o 
  -8  -4   2       94.80       86.21      7.25 o 
  -7  -4   2        1.98        3.14      2.37 o 
  -6  -4   2       10.13       12.21      2.93 o 
  -5  -4   2       68.62       69.82      4.98 o 
  -4  -4   2      203.43      205.37      5.59 o 
  -3  -4   2      102.01      113.02      3.78 o 
  -2  -4   2      292.22      263.40     12.10 o 
  -1  -4   2       21.01       24.98      1.85 o 
   0  -4   2      328.11      315.60      6.78 o 
   1  -4   2       64.54       65.40      2.64 o 
   2  -4   2       41.11       33.63      1.98 o 
   3  -4   2      132.25      139.46      5.71 o 
   4  -4   2       17.58       16.65      2.59 o 
   5  -4   2       71.08       70.66      6.24 o 
   6  -4   2      228.96      217.02     14.75 o 
   7  -4   2        7.12        6.03      2.65 o 
  -8  -3   2       25.15       27.92      5.76 o 
  -7  -3   2        7.39        8.43      2.74 o 
  -6  -3   2       48.53       52.60      4.81 o 
  -5  -3   2      883.53      856.52     29.17 o 
  -4  -3   2       69.46       65.96      3.60 o 
  -3  -3   2      205.42      185.76      4.71 o 
  -2  -3   2      983.56     1081.33     18.66 o 
  -1  -3   2      735.18      725.53     12.90 o 
   0  -3   2       39.22       42.98      4.31 o 
   1  -3   2       58.37       47.91      2.06 o 
   2  -3   2       27.52       29.44      1.72 o 
   3  -3   2      662.99      664.16     12.09 o 
   4  -3   2       38.77       46.63      3.63 o 
   5  -3   2      115.54      114.42      5.62 o 
   6  -3   2      188.22      201.28     10.26 o 
   7  -3   2       82.78      102.24      6.29 o 
  -8  -2   2        9.10        2.63      4.11 o 
  -7  -2   2       17.61       20.63      3.46 o 
  -6  -2   2      161.60      173.49     10.74 o 
  -5  -2   2       49.30       48.42      4.00 o 
  -4  -2   2      859.28      860.61     23.53 o 
  -3  -2   2      111.75      110.13      3.14 o 
  -2  -2   2     1728.50     1881.23     36.93 o 
  -1  -2   2      141.35      156.54      3.58 o 
   0  -2   2      235.33      232.44      4.80 o 
   1  -2   2        8.93        9.52      1.57 o 
   2  -2   2      215.52      200.06      4.37 o 
   3  -2   2       98.72       92.30      2.89 o 
   4  -2   2      783.35      781.86     17.12 o 
   5  -2   2       80.14       84.54      4.84 o 
   6  -2   2       27.19       25.92      3.32 o 
   7  -2   2       14.63       12.27      3.02 o 
   8  -2   2       23.99       35.46      6.29 o 
  -8  -1   2       23.38       16.74      5.16 o 
  -7  -1   2       50.25       56.24     11.46 o 
  -6  -1   2      131.12      120.22      5.90 o 
  -5  -1   2      127.69      131.86      4.35 o 
  -4  -1   2        0.20        0.17      0.89 o 
  -3  -1   2      230.56      236.53     13.55 o 
  -2  -1   2        9.08       13.27      0.96 o 
  -1  -1   2     2342.57     2354.97     55.76 o 
   0  -1   2      176.57       79.59      3.45 o 
   1  -1   2     1934.45     1936.34     30.99 o 
   2  -1   2      108.31      123.00      4.16 o 
   3  -1   2     1136.95     1138.09     23.53 o 
   4  -1   2      194.58      204.91      7.93 o 
   5  -1   2       25.83       29.85      2.90 o 
   6  -1   2        2.68        2.01      1.90 o 
   7  -1   2       55.04       70.43     10.84 o 
   8  -1   2       15.48       15.59      3.46 o 
  -8   0   2      160.92      143.51     11.56 o 
  -7   0   2        4.52        4.31      3.77 o 
  -6   0   2      357.47      368.13     11.10 o 
  -5   0   2       84.92       86.60      3.53 o 
  -4   0   2      111.93      114.03      4.40 o 
  -3   0   2       59.20       64.43      2.32 o 
  -2   0   2      380.97      378.73      6.97 o 
  -1   0   2        1.19        1.43      0.46 o 
   0   0   2      916.02      898.95     14.61 o 
   1   0   2       66.26       78.25      5.36 o 
   2   0   2     1967.39     2082.04     39.40 o 
   3   0   2      239.32      314.18      6.91 o 
   4   0   2       88.56       88.26      3.80 o 
   5   0   2       24.38       30.07      3.11 o 
   6   0   2      148.16      176.48      5.66 o 
   7   0   2       51.04       51.99      6.35 o 
   8   0   2       38.79       38.30      7.60 o 
  -8   1   2       24.51       25.70      6.47 o 
  -7   1   2       37.43       36.98      6.97 o 
  -6   1   2        0.95        0.40      3.13 o 
  -5   1   2      506.12      509.73     10.46 o 
  -4   1   2        7.16        8.15      1.27 o 
  -3   1   2        4.56        7.66      1.06 o 
  -2   1   2       79.41       69.75      2.20 o 
  -1   1   2      198.35      223.09      8.60 o 
   0   1   2      560.14      597.25     18.61 o 
   1   1   2       95.62      105.45      2.59 o 
   2   1   2      343.84      367.28      8.40 o 
   3   1   2      496.48      520.87     12.02 o 
   4   1   2      109.35      111.20      3.58 o 
   5   1   2        0.14        1.14      1.10 o 
   6   1   2       35.23       22.02      4.98 o 
   7   1   2       38.90       52.67      6.47 o 
   8   1   2        0.11        1.15      2.51 o 
  -8   2   2       24.23       19.06      5.92 o 
  -7   2   2       20.08       30.47      6.67 o 
  -6   2   2       18.04       20.25      2.94 o 
  -5   2   2        0.88       -0.12      1.51 o 
  -4   2   2      303.52      304.16      6.69 o 
  -3   2   2       22.80       22.40      1.56 o 
  -2   2   2       44.86       37.16      1.75 o 
  -1   2   2       64.12       59.15      2.06 o 
   1   2   2      313.01      332.79      6.52 o 
   2   2   2      320.60      298.84      6.13 o 
   3   2   2       59.19       72.93      2.72 o 
   4   2   2       68.09       60.83      2.75 o 
   5   2   2      195.66      195.79      6.78 o 
   6   2   2      112.49      127.58      4.68 o 
   7   2   2       56.06       50.48      3.48 o 
  -7   3   2       50.01       46.77      7.83 o 
  -6   3   2        3.15        6.77      2.33 o 
  -5   3   2       10.06        7.66      2.05 o 
  -4   3   2      268.64      269.54      9.93 o 
  -3   3   2       14.52       12.50      2.10 o 
  -2   3   2      180.23      181.09      6.16 o 
  -1   3   2     1165.05     1274.86     21.43 o 
   0   3   2      116.98      107.74      3.97 o 
   1   3   2        1.31        2.54      0.85 o 
   2   3   2      183.28      162.39      5.31 o 
   3   3   2       99.33       93.34      3.31 o 
   4   3   2       93.10       87.12      3.43 o 
   5   3   2        1.43        1.40      1.19 o 
   6   3   2      336.09      335.29      8.51 o 
   7   3   2       72.71       80.55      4.28 o 
   8   3   2       75.42       73.73      7.19 o 
  -7   4   2        0.84        2.01      4.05 o 
  -6   4   2       15.29       16.41      3.26 o 
  -5   4   2        0.10       -1.61      2.84 o 
  -4   4   2       36.40       37.91      3.53 o 
  -3   4   2      666.26      650.29     16.00 o 
  -2   4   2       10.25       26.50      2.67 o 
  -1   4   2       41.83       48.35      2.39 o 
   0   4   2        2.37       -0.28      0.77 o 
   1   4   2       98.42       88.86      3.19 o 
   2   4   2      109.60      105.96      3.59 o 
   3   4   2      165.67      155.64      4.66 o 
   4   4   2        4.30        4.26      1.24 o 
   5   4   2       70.29       72.44      3.65 o 
   6   4   2       26.17       23.23      2.52 o 
   7   4   2       68.28       71.97      5.43 o 
   8   4   2       23.11       19.76      3.78 o 
   9   4   2        6.90        6.13      4.57 o 
  -6   5   2        0.07       -2.37      2.05 o 
  -5   5   2        7.22       11.58      2.86 o 
  -4   5   2      143.80      143.52     10.33 o 
  -3   5   2       52.06       51.01      4.25 o 
  -2   5   2       30.48       22.10      2.80 o 
  -1   5   2        2.09        2.71      1.40 o 
   0   5   2       36.20       32.46      2.86 o 
   1   5   2        1.34        0.57      1.00 o 
   2   5   2      190.82      172.08      5.11 o 
   3   5   2      166.38      165.67      5.21 o 
   4   5   2      279.99      272.73      7.26 o 
   5   5   2       32.32       31.52      2.85 o 
   6   5   2      144.14      145.40      6.06 o 
   7   5   2        2.32        4.19      1.88 o 
   8   5   2        0.16       -1.86      4.04 o 
  -6   6   2       18.93       22.85      4.03 o 
  -5   6   2      147.54      144.89      8.80 o 
  -4   6   2        8.34       13.16      2.96 o 
  -3   6   2       68.76       74.80      7.30 o 
  -2   6   2        0.08       -0.65      1.46 o 
  -1   6   2       75.69       83.40      4.88 o 
   0   6   2        7.97        7.59      1.63 o 
   1   6   2      268.52      257.00      6.83 o 
   2   6   2       29.85       31.22      3.24 o 
   3   6   2      238.35      235.27      6.73 o 
   4   6   2        9.05        8.40      1.81 o 
   5   6   2      387.42      376.61     15.42 o 
   6   6   2       32.92       30.91      3.14 o 
   7   6   2       14.16       13.29      2.54 o 
   8   6   2       22.44       26.01      4.51 o 
  -5   7   2        0.88        1.82      2.55 o 
  -4   7   2       59.64       64.64     13.93 o 
  -3   7   2       18.78       22.06      3.47 o 
  -2   7   2        4.16        3.85      2.12 o 
  -1   7   2        8.19        9.49      2.39 o 
   0   7   2       80.47       83.62      5.07 o 
   1   7   2       28.22       25.10      3.31 o 
   2   7   2      100.80      103.81      4.52 o 
   3   7   2       22.27       19.84      2.51 o 
   4   7   2      120.51      135.35      5.38 o 
   5   7   2       11.47       12.12      2.36 o 
   6   7   2       46.89       46.31      4.01 o 
   7   7   2        0.39       -1.47      1.79 o 
  -4   8   2        0.34       -2.32      2.14 o 
  -3   8   2       72.86       88.70      6.33 o 
  -2   8   2       20.76       21.78      3.67 o 
  -1   8   2       80.61       74.27      5.47 o 
   0   8   2       14.82       14.85      3.07 o 
   1   8   2      269.90      276.60     10.11 o 
   2   8   2       46.48       51.75      3.87 o 
   3   8   2      165.50      170.93      6.31 o 
   4   8   2        0.59       -0.31      1.47 o 
   5   8   2       69.34       67.91      6.87 o 
   6   8   2       83.24       75.83      5.26 o 
   7   8   2       67.97       67.98     10.11 o 
  -2   9   2       17.46       15.75      4.08 o 
  -1   9   2       43.09       44.89      5.07 o 
   0   9   2       90.17       94.53      6.50 o 
   1   9   2       66.80       67.74      8.07 o 
   2   9   2      254.03      242.96     19.36 o 
   3   9   2        0.03       -0.86      1.68 o 
   4   9   2        4.42        7.12      2.36 o 
   5   9   2       29.05       29.52      3.60 o 
   1  10   2       95.93       85.28     16.66 o 
   2  10   2        0.94       -0.69      2.22 o 
   3  10   2       31.64       31.70      4.73 o 
  -5  -9   3        5.05        4.88      3.24 o 
  -4  -9   3        9.34       10.38      3.49 o 
  -3  -9   3       81.85       79.29      6.63 o 
  -2  -9   3       71.87       66.12      4.84 o 
  -1  -9   3      113.08      122.15      6.82 o 
   0  -9   3        2.82        0.56      2.32 o 
   1  -9   3       47.45       63.98     11.74 o 
   2  -9   3       46.65       45.18      5.21 o 
  -6  -8   3      119.00      112.97      7.51 o 
  -5  -8   3      123.36      110.28      7.05 o 
  -4  -8   3       60.05       61.53      5.98 o 
  -3  -8   3        5.87        4.64      1.90 o 
  -2  -8   3      176.62      176.02      6.18 o 
  -1  -8   3       79.90       71.19      4.17 o 
   0  -8   3       73.48       76.40      8.16 o 
   1  -8   3      190.72      189.36      8.19 o 
   2  -8   3       87.31       90.91      9.91 o 
   3  -8   3       60.98       64.72      5.75 o 
   4  -8   3       51.10       44.08      5.12 o 
  -7  -7   3        0.01        0.41      2.73 o 
  -6  -7   3      179.94      167.46     10.20 o 
  -5  -7   3       80.59       72.45      8.90 o 
  -4  -7   3       28.16       36.48      6.27 o 
  -3  -7   3      174.75      172.69      5.87 o 
  -2  -7   3       18.52       18.05      2.30 o 
  -1  -7   3        0.01       -0.48      1.22 o 
   0  -7   3       48.97       50.14      3.88 o 
   1  -7   3      176.18      160.93      7.04 o 
   2  -7   3      126.60      122.20     11.89 o 
   3  -7   3        5.97        3.83      2.39 o 
   4  -7   3       16.10       20.59      6.45 o 
   5  -7   3       31.97       23.74      3.93 o 
  -7  -6   3       13.23       14.13      3.64 o 
  -6  -6   3       59.31       66.81      7.54 o 
  -5  -6   3       84.93       80.09      9.36 o 
  -4  -6   3      120.95      121.10      6.43 o 
  -3  -6   3        5.62        6.00      2.27 o 
  -2  -6   3      273.35      269.70      7.12 o 
  -1  -6   3      440.11      420.03      9.45 o 
   0  -6   3      166.86      155.51      5.03 o 
   1  -6   3       30.52       30.33      2.54 o 
   2  -6   3      125.73      114.85      5.67 o 
   3  -6   3       25.81       28.02      3.46 o 
   4  -6   3       92.50       92.27      5.63 o 
   5  -6   3       18.56       21.08      3.47 o 
   6  -6   3        5.69       10.50      4.36 o 
  -8  -5   3      132.19      133.95     19.87 o 
  -7  -5   3       61.62       62.47      6.09 o 
  -6  -5   3      131.43      140.12     14.01 o 
  -5  -5   3       28.59       30.09      6.65 o 
  -4  -5   3        0.38        1.02      1.70 o 
  -3  -5   3       14.06       22.59      2.12 o 
  -2  -5   3      890.48      838.82     15.79 o 
  -1  -5   3      256.66      253.04      6.32 o 
   0  -5   3      320.66      295.33      6.95 o 
   1  -5   3       48.43       39.13      2.49 o 
   2  -5   3      299.48      283.82      8.86 o 
   3  -5   3       40.30       41.03      3.95 o 
   4  -5   3        4.27        3.02      2.18 o 
   5  -5   3       44.79       41.07      4.20 o 
   6  -5   3       43.50       43.41      4.60 o 
   7  -5   3        2.97        3.07      3.70 o 
  -8  -4   3        4.80        5.72      2.93 o 
  -7  -4   3       61.67       67.55      6.23 o 
  -6  -4   3      314.59      304.81     11.02 o 
  -5  -4   3       12.13       11.88      2.74 o 
  -4  -4   3       50.91       48.87      4.27 o 
  -3  -4   3       60.52       58.49      2.77 o 
  -2  -4   3      186.40      192.13      4.99 o 
  -1  -4   3      248.70      238.20      5.66 o 
   0  -4   3       53.36       47.17      3.19 o 
   1  -4   3       65.16       57.38      2.59 o 
   2  -4   3        8.53        9.51      1.76 o 
   3  -4   3      240.67      230.21      7.62 o 
   4  -4   3       55.04       50.62      4.01 o 
   5  -4   3        5.47        1.81      1.91 o 
   6  -4   3        2.17        4.94      4.62 o 
   7  -4   3       39.12       40.51      6.43 o 
  -8  -3   3       86.62       88.81     11.33 o 
  -7  -3   3        9.51        9.76      6.56 o 
  -6  -3   3       47.67       48.24      4.67 o 
  -5  -3   3       67.72       72.17      5.25 o 
  -4  -3   3      158.11      156.35      8.78 o 
  -3  -3   3      315.56      337.55      7.15 o 
  -2  -3   3     1140.55     1106.69     19.12 o 
  -1  -3   3      221.83      239.00      5.30 o 
   0  -3   3       63.17       55.19      2.32 o 
   1  -3   3       20.30       21.75      1.57 o 
   2  -3   3       71.87       63.47      3.16 o 
   3  -3   3        4.77        4.43      1.06 o 
   4  -3   3      190.41      184.12      6.59 o 
   5  -3   3       17.69       21.03      3.79 o 
   6  -3   3      236.17      249.44      9.02 o 
   7  -3   3       41.61       49.40      6.92 o 
   8  -3   3        0.30        3.59      3.90 o 
  -8  -2   3        1.27       -1.47      3.87 o 
  -7  -2   3        4.69        6.35      2.64 o 
  -6  -2   3       10.80       16.38      3.05 o 
  -5  -2   3      175.27      179.07      7.08 o 
  -4  -2   3        2.68        3.48      1.71 o 
  -3  -2   3      260.84      249.25      7.56 o 
  -2  -2   3      230.40      267.95      5.44 o 
  -1  -2   3     1752.79     1829.14     29.82 o 
   0  -2   3        7.52        5.14      0.87 o 
   1  -2   3       60.25       52.85      3.66 o 
   2  -2   3       48.07       42.82      4.30 o 
   3  -2   3        1.44        5.11      1.03 o 
   4  -2   3       71.43       78.04      7.42 o 
   5  -2   3      289.50      275.80     34.48 o 
   6  -2   3       21.99       24.75      3.31 o 
   7  -2   3       83.81       98.27      8.76 o 
   8  -2   3        0.89        3.15      3.74 o 
  -8  -1   3        0.05       -2.90      3.49 o 
  -7  -1   3        0.01        2.19      3.89 o 
  -6  -1   3       67.62       69.61      4.96 o 
  -5  -1   3        8.40       11.50      2.42 o 
  -4  -1   3       45.36       47.91      2.36 o 
  -3  -1   3       13.54       14.34      1.97 o 
  -2  -1   3      192.77      192.96      5.79 o 
  -1  -1   3       35.72       45.33      1.75 o 
   0  -1   3       29.78       26.34      3.16 o 
   1  -1   3       19.04       18.32      1.27 o 
   2  -1   3      312.34      289.01      6.81 o 
   3  -1   3        0.35        0.90      1.16 o 
   4  -1   3        6.31        6.74      1.79 o 
   5  -1   3       14.54       25.02      2.26 o 
   6  -1   3       38.44       44.63      9.03 o 
   7  -1   3        0.01        0.52      2.13 o 
   8  -1   3       56.11       79.01      9.15 o 
  -8   0   3       67.59       61.11      9.06 o 
  -7   0   3       35.47       31.26      6.38 o 
  -6   0   3       33.10       29.92      4.60 o 
  -4   0   3        0.01        1.27      0.93 o 
  -3   0   3      498.58      493.66      9.25 o 
  -2   0   3        9.67       14.61      0.97 o 
  -1   0   3        6.75        5.15      0.64 o 
   0   0   3     1496.30     1509.76     24.40 o 
   1   0   3       97.84       98.93      3.47 o 
   2   0   3      172.42      173.25      4.93 o 
   3   0   3     1340.95     1441.06     24.31 o 
   4   0   3      136.21      160.03      5.26 o 
   5   0   3        3.67        4.66      1.41 o 
   6   0   3       85.67       73.59      6.15 o 
   7   0   3       41.50       49.89      5.56 o 
   8   0   3       19.46       14.45      5.12 o 
   9   0   3       17.26       16.27      5.61 o 
  -8   1   3       47.64       35.57      7.56 o 
  -7   1   3       36.22       33.76      6.77 o 
  -6   1   3       15.62        9.41      4.11 o 
  -5   1   3       30.01       33.15      2.40 o 
  -4   1   3      100.40      104.80      3.49 o 
  -3   1   3        2.65        1.16      0.80 o 
  -2   1   3      379.93      355.04     23.14 o 
  -1   1   3       51.95       49.47      2.92 o 
   0   1   3     1359.78     1443.65     38.20 o 
   1   1   3     3795.53     3977.74     63.03 o 
   2   1   3      168.28      168.78      4.63 o 
   3   1   3       31.40       33.22      2.27 o 
   4   1   3        5.60        4.74      1.69 o 
   5   1   3       10.67        6.53      1.53 o 
   6   1   3       68.10       78.45      4.96 o 
   7   1   3       88.20       90.05      5.40 o 
   8   1   3       10.62       19.85      5.21 o 
   9   1   3       41.38       53.60      8.16 o 
  -8   2   3       10.18        6.92      5.13 o 
  -7   2   3       19.27       21.25      5.74 o 
  -6   2   3        1.27       -1.00      2.75 o 
  -5   2   3       37.93       39.57      3.44 o 
  -4   2   3      127.62      139.97      4.16 o 
  -3   2   3       83.25       77.79      2.79 o 
  -2   2   3        0.71        0.94      0.75 o 
  -1   2   3       69.37       63.82      4.57 o 
   0   2   3      106.19      113.84      3.12 o 
   1   2   3      264.85      263.93      5.60 o 
   2   2   3       16.90       14.89      1.33 o 
   3   2   3        2.64        4.70      1.09 o 
   4   2   3       75.36       69.79      3.96 o 
   5   2   3       57.19       60.59      3.77 o 
   6   2   3       60.24       50.04      5.71 o 
   7   2   3       99.48      104.67      5.89 o 
   8   2   3       39.10       42.09     13.10 o 
  -7   3   3       11.56       11.27      5.12 o 
  -6   3   3       25.88       21.92      5.53 o 
  -5   3   3        3.06        3.20      1.79 o 
  -4   3   3       29.15       30.03      3.20 o 
  -3   3   3      382.94      362.26      9.97 o 
  -2   3   3        3.56        1.79      0.88 o 
  -1   3   3     1274.32     1332.45     22.55 o 
   0   3   3      264.04      320.38      6.74 o 
   1   3   3        6.73        4.57      1.07 o 
   2   3   3       51.57       45.22      2.74 o 
   3   3   3       62.53       58.56      3.23 o 
   4   3   3        0.59        0.53      0.97 o 
   5   3   3      547.50      501.25     10.86 o 
   6   3   3       27.72       26.56      2.72 o 
   7   3   3       95.92      107.42     10.13 o 
   8   3   3       11.12        7.13      3.25 o 
   9   3   3       98.55      133.21     11.87 o 
  -7   4   3        1.00        2.97      4.31 o 
  -6   4   3       12.81       11.97      4.82 o 
  -5   4   3        0.99       -0.29      1.68 o 
  -4   4   3        4.04        6.24      2.23 o 
  -3   4   3       14.26       18.28      2.61 o 
  -2   4   3      409.56      402.52      8.30 o 
  -1   4   3        0.46        1.17      0.96 o 
   0   4   3      613.65      616.39     14.61 o 
   1   4   3        0.15       -0.01      0.92 o 
   2   4   3        9.55       10.11      1.77 o 
   3   4   3        0.02        1.54      1.19 o 
   4   4   3       92.61       86.81      5.11 o 
   5   4   3       41.99       34.43      2.86 o 
   6   4   3      247.47      239.34      7.11 o 
   7   4   3        0.81        2.33      1.81 o 
   8   4   3       68.00       62.05      7.26 o 
   9   4   3        0.58       22.37      6.51 o 
  -6   5   3        6.26        2.52      3.94 o 
  -5   5   3       96.16      108.76     21.10 o 
  -4   5   3        9.80       15.11      2.80 o 
  -3   5   3      132.42      113.12      7.81 o 
  -2   5   3       47.80       62.83      4.40 o 
  -1   5   3       30.73       27.73      2.20 o 
   0   5   3        2.93        4.54      1.37 o 
   1   5   3      402.51      402.11     10.71 o 
   2   5   3       24.27       20.69      2.68 o 
   3   5   3      142.76      142.26      4.83 o 
   4   5   3       21.48       18.83      2.21 o 
   5   5   3      299.65      299.36      8.09 o 
   6   5   3       53.58       55.08      3.96 o 
   7   5   3       62.88       76.64      4.76 o 
   8   5   3       31.43       23.26      4.77 o 
  -5   6   3       20.69       14.80      3.31 o 
  -4   6   3      495.92      509.04     38.02 o 
  -3   6   3       70.72       76.21      5.39 o 
  -2   6   3      103.94      110.39      5.66 o 
  -1   6   3       61.14       43.64      4.04 o 
   0   6   3       93.23      106.71      4.36 o 
   1   6   3        9.34       11.37      2.04 o 
   2   6   3      257.15      248.22      8.49 o 
   3   6   3        1.77       -0.14      1.35 o 
   4   6   3      315.66      321.53      9.46 o 
   5   6   3        0.88        0.09      1.39 o 
   6   6   3      303.99      320.03      9.49 o 
   7   6   3        7.55        5.60      2.13 o 
   8   6   3        4.02        5.49      2.84 o 
  -4   7   3        0.60        0.77      2.14 o 
  -3   7   3      111.39      118.38      6.58 o 
  -2   7   3        0.13       -0.72      1.78 o 
  -1   7   3       84.74       99.15      5.56 o 
   0   7   3       26.37       28.65      3.53 o 
   1   7   3       53.12       60.19      3.95 o 
   2   7   3        2.59        3.06      2.21 o 
   3   7   3       25.46       24.14      2.71 o 
   4   7   3        9.70        7.40      1.87 o 
   5   7   3      270.40      267.15      8.19 o 
   6   7   3        0.01       -2.12      1.60 o 
   7   7   3       11.69       10.98      2.63 o 
  -3   8   3        4.80        4.52      2.61 o 
  -2   8   3       93.17       92.15      7.24 o 
  -1   8   3       11.98        8.19      2.69 o 
   0   8   3      158.19      169.15      9.41 o 
   1   8   3        8.83        5.89      2.29 o 
   2   8   3      210.52      223.55      7.39 o 
   3   8   3        8.44        7.62      2.64 o 
   4   8   3      151.71      147.40      6.10 o 
   5   8   3       47.92       45.34      4.13 o 
   6   8   3       32.80       25.56      3.29 o 
  -2   9   3       79.51       73.68      6.54 o 
  -1   9   3       27.69       26.91      4.16 o 
   0   9   3       15.08       14.72      3.41 o 
   1   9   3       61.25       66.03      9.10 o 
   2   9   3       14.86       14.51      3.40 o 
   3   9   3      133.71      142.87      7.66 o 
   4   9   3        0.39        1.67      3.60 o 
   5   9   3       61.16       56.60      5.82 o 
   1  10   3        2.81        2.98      2.77 o 
   2  10   3       37.41       31.47      4.70 o 
  -4  -9   4       18.92       18.04      5.48 o 
  -3  -9   4       14.46        9.48      4.11 o 
  -2  -9   4       34.85       30.07      3.32 o 
  -1  -9   4        0.12       -2.07      1.85 o 
   0  -9   4      144.38      143.71     12.13 o 
   1  -9   4        2.40       -1.28      2.27 o 
   2  -9   4       62.71       72.94     14.30 o 
  -5  -8   4       60.43       60.23     13.98 o 
  -4  -8   4       45.77       52.44      6.10 o 
  -3  -8   4      220.61      206.30      9.18 o 
  -2  -8   4       64.82       69.10      4.31 o 
  -1  -8   4       55.05       61.65      4.14 o 
   0  -8   4        4.75        4.53      2.31 o 
   1  -8   4       18.73       17.69      3.41 o 
   2  -8   4      234.75      231.82      9.38 o 
   3  -8   4      198.87      201.36      8.89 o 
   4  -8   4       12.88        8.79      3.17 o 
  -6  -7   4       18.50       19.41      6.50 o 
  -5  -7   4       97.91      110.11     10.82 o 
  -4  -7   4        8.67        7.44      2.79 o 
  -3  -7   4       57.27       71.76      5.94 o 
  -2  -7   4      283.01      277.19      7.64 o 
  -1  -7   4        8.63        9.12      1.83 o 
   0  -7   4        7.37        6.92      1.74 o 
   1  -7   4       88.67       90.95      5.52 o 
   2  -7   4       10.72       11.72      2.85 o 
   3  -7   4       44.21       51.01      4.90 o 
   4  -7   4       70.32       64.34      6.93 o 
   5  -7   4        5.56        8.67      4.22 o 
  -7  -6   4      106.41       99.63      7.55 o 
  -6  -6   4      109.79      101.26      6.71 o 
  -5  -6   4       20.35       18.26      3.56 o 
  -4  -6   4       23.67       26.21      6.23 o 
  -3  -6   4       66.79       65.78      5.33 o 
  -2  -6   4       36.21       34.12      3.94 o 
  -1  -6   4      159.31      165.74      5.28 o 
   0  -6   4       41.31       41.10      2.93 o 
   1  -6   4      275.75      252.78      6.72 o 
   2  -6   4      118.99      129.21     19.39 o 
   3  -6   4       23.57       27.80      3.45 o 
   4  -6   4       17.03       13.90      2.91 o 
   5  -6   4       16.35       16.04      4.81 o 
   6  -6   4        1.82        0.36      3.65 o 
  -7  -5   4      124.99      129.53      7.72 o 
  -6  -5   4      136.32      141.56      7.61 o 
  -5  -5   4       83.85       87.63      5.72 o 
  -4  -5   4       25.94       38.13      6.27 o 
  -3  -5   4       29.42       35.50      4.68 o 
  -2  -5   4       23.63       19.75      2.76 o 
  -1  -5   4      328.08      306.23      7.27 o 
   0  -5   4       94.13       94.98      5.23 o 
   1  -5   4      203.08      188.24      5.52 o 
   2  -5   4      119.81      103.68      3.88 o 
   3  -5   4      114.09      106.07      5.34 o 
   4  -5   4        2.71        1.88      3.32 o 
   5  -5   4       27.97       29.20      3.70 o 
   6  -5   4        3.41        2.69      3.75 o 
  -8  -4   4       79.94       75.26      6.88 o 
  -7  -4   4        6.41        6.08      2.86 o 
  -6  -4   4      148.99      158.30     11.09 o 
  -5  -4   4       20.93       23.76      3.48 o 
  -4  -4   4       18.58       15.54      2.78 o 
  -3  -4   4       36.38       43.89      2.49 o 
  -2  -4   4       73.32       79.54      3.08 o 
  -1  -4   4        1.69        0.00      0.62 o 
   0  -4   4      135.66      123.48      3.85 o 
   1  -4   4        0.04       -0.22      0.92 o 
   2  -4   4      155.16      147.82      4.41 o 
   3  -4   4       45.72       48.08      5.41 o 
   4  -4   4        3.41        2.48      1.78 o 
   5  -4   4        0.32       -1.08      4.41 o 
   6  -4   4       36.21       40.65      6.39 o 
   7  -4   4        0.22       -1.76      3.41 o 
  -8  -3   4        8.23        8.89      3.33 o 
  -7  -3   4       92.90       88.15      6.36 o 
  -6  -3   4       19.74       19.56      3.34 o 
  -5  -3   4       71.11       71.54      6.54 o 
  -4  -3   4       52.41       49.45      5.58 o 
  -3  -3   4      206.60      205.12      7.30 o 
  -2  -3   4      597.62      619.67     11.57 o 
  -1  -3   4        9.79        8.92      1.14 o 
   0  -3   4       74.34       77.30      2.80 o 
   1  -3   4      582.15      570.15     13.06 o 
   2  -3   4        4.16        3.42      1.25 o 
   3  -3   4       97.49       89.24      3.28 o 
   4  -3   4       24.89       24.15      2.78 o 
   5  -3   4       16.14       20.27      2.86 o 
   6  -3   4        0.77        1.04      2.91 o 
   7  -3   4      207.81      222.47     12.96 o 
   8  -3   4       42.06       40.61      7.38 o 
  -8  -2   4       56.12       41.06      7.78 o 
  -7  -2   4       24.37       20.13      3.58 o 
  -6  -2   4        2.99        4.50      2.34 o 
  -5  -2   4      230.06      227.21      8.40 o 
  -4  -2   4      250.35      254.65      8.44 o 
  -3  -2   4       21.32       16.45      2.37 o 
  -2  -2   4      231.84      235.23      7.07 o 
  -1  -2   4       14.88       21.52      1.53 o 
   0  -2   4       59.99       17.81      1.78 o 
   1  -2   4       49.28       46.78      2.13 o 
   2  -2   4      221.13      200.51      4.72 o 
   3  -2   4       15.36       20.08      1.89 o 
   4  -2   4       17.95       14.18      1.67 o 
   5  -2   4      338.62      325.47      9.66 o 
   6  -2   4       96.96       97.51      8.26 o 
   7  -2   4       12.15        8.73      4.26 o 
   8  -2   4       20.94       31.69      6.39 o 
  -8  -1   4        0.01        2.35      4.36 o 
  -7  -1   4        4.29        4.35      4.39 o 
  -6  -1   4        6.72        2.80      2.10 o 
  -5  -1   4        1.40        0.71      2.17 o 
  -4  -1   4       36.85       37.13      5.13 o 
  -3  -1   4       93.92       80.78      3.98 o 
  -2  -1   4       33.15       38.16      3.30 o 
  -1  -1   4      109.29      115.78      3.40 o 
   0  -1   4       23.96       23.02      2.82 o 
   1  -1   4      100.87       83.31      2.41 o 
   2  -1   4       12.71       11.44      1.00 o 
   3  -1   4       13.21       11.28      1.42 o 
   4  -1   4       77.24       80.11      3.18 o 
   5  -1   4      148.20      162.50      5.00 o 
   6  -1   4        0.40       -1.69      2.81 o 
   7  -1   4        8.97        9.33      4.43 o 
   8  -1   4       44.02       61.52      8.13 o 
  -8   0   4       30.42       37.87      7.83 o 
  -7   0   4       47.48       35.12      7.08 o 
  -6   0   4      142.91      113.40      9.23 o 
  -5   0   4       32.53       34.35      5.62 o 
  -4   0   4       43.94       44.51      3.60 o 
  -3   0   4       10.42       11.00      1.02 o 
  -2   0   4      110.89      100.92      2.68 o 
  -1   0   4       16.19       20.24      1.29 o 
   0   0   4     1052.32     1071.03     17.87 o 
   1   0   4     1291.12     1352.01     22.16 o 
   2   0   4       32.18       21.98      2.41 o 
   3   0   4      620.06      644.29     11.70 o 
   4   0   4      340.53      369.91      7.83 o 
   5   0   4        0.03        0.38      1.52 o 
   6   0   4       34.60       45.13      3.84 o 
   7   0   4        0.92       -1.43      3.38 o 
   8   0   4       26.40       20.83      5.75 o 
  -8   1   4       85.76       68.74      9.91 o 
  -7   1   4        6.09        1.64      4.08 o 
  -6   1   4       78.99       65.25      8.35 o 
  -5   1   4       80.06       75.81      7.36 o 
  -4   1   4       87.30       84.66      3.20 o 
  -3   1   4       74.30       71.24      5.00 o 
  -2   1   4       62.33       61.39      2.42 o 
  -1   1   4       21.09       29.46      1.67 o 
   0   1   4      346.80      369.99      8.39 o 
   1   1   4       26.50       17.25      1.25 o 
   2   1   4      695.56      755.25     13.20 o 
   3   1   4       39.36       55.03      2.30 o 
   4   1   4      439.23      435.72      9.12 o 
   5   1   4       19.03       22.88      2.95 o 
   6   1   4        7.48        8.10      1.78 o 
   7   1   4       17.10       16.68      4.59 o 
   8   1   4       27.88       35.74      6.91 o 
   9   1   4        3.85        6.28      5.25 o 
  -7   2   4       37.99       31.84      6.93 o 
  -6   2   4        4.62        1.23      3.69 o 
  -5   2   4       59.09       53.26      7.20 o 
  -4   2   4      145.15      140.10      4.36 o 
  -3   2   4       17.13       13.83      1.50 o 
  -2   2   4       67.82       73.25      2.71 o 
  -1   2   4      200.36      199.31      6.72 o 
   0   2   4      115.47      107.88      3.83 o 
   1   2   4     1154.01     1229.74     20.84 o 
   2   2   4      129.62      116.03      3.44 o 
   3   2   4       22.00       30.44      2.05 o 
   4   2   4        5.01        3.88      1.22 o 
   5   2   4      411.67      382.13      8.91 o 
   6   2   4       68.13       64.71      5.90 o 
   7   2   4       24.73       30.02      7.43 o 
   8   2   4       50.83       54.23     15.91 o 
  -7   3   4       13.26        8.81      5.10 o 
  -6   3   4      104.75      101.96      9.55 o 
  -5   3   4        0.02       -3.81      2.54 o 
  -4   3   4      117.97      118.09      5.51 o 
  -3   3   4       51.19       50.62      2.75 o 
  -2   3   4       77.85       77.62      3.00 o 
  -1   3   4       17.44       17.23      1.60 o 
   0   3   4     2152.43     2242.10     36.94 o 
   1   3   4      684.56      691.50     12.85 o 
   2   3   4      134.66      124.74      7.59 o 
   3   3   4        6.29        7.01      1.39 o 
   4   3   4      133.44      124.07      5.35 o 
   5   3   4        2.37       -0.53      1.28 o 
   6   3   4      177.97      173.61      5.91 o 
   7   3   4       89.61       94.17      6.33 o 
   8   3   4      219.92      256.00     10.30 o 
   9   3   4        5.84       12.47      4.96 o 
  -6   4   4        0.11        2.12      3.96 o 
  -5   4   4       40.99       46.99      7.44 o 
  -4   4   4        9.94       14.47      2.51 o 
  -3   4   4      112.56      107.18      5.29 o 
  -2   4   4       82.03       79.53      3.29 o 
  -1   4   4      310.02      326.96      7.33 o 
   0   4   4      103.70      109.22      3.80 o 
   1   4   4      413.14      425.23      9.09 o 
   2   4   4        0.01       -1.07      1.10 o 
   3   4   4       89.48       91.05      3.81 o 
   4   4   4       16.73       13.24      2.01 o 
   5   4   4      132.44      117.15      5.54 o 
   6   4   4        1.52        0.47      1.66 o 
   7   4   4       15.92       15.51      3.25 o 
   8   4   4       33.10       35.75     17.29 o 
  -6   5   4       24.92       23.17      6.56 o 
  -5   5   4        2.38        1.48      2.10 o 
  -4   5   4       26.82       27.51      4.03 o 
  -3   5   4       35.75       37.87      3.83 o 
  -2   5   4      436.04      435.75     20.05 o 
  -1   5   4       67.83       73.71      4.44 o 
   0   5   4      100.07       87.06      4.64 o 
   1   5   4        0.40        1.46      1.21 o 
   2   5   4      130.91      135.61      4.85 o 
   3   5   4        4.24        4.21      1.57 o 
   4   5   4      339.64      330.51     10.15 o 
   5   5   4      106.29      116.04      5.86 o 
   6   5   4       62.83       56.08      6.99 o 
   7   5   4        8.66        7.97      3.44 o 
   8   5   4      114.55      134.36      7.90 o 
  -5   6   4       33.58       35.99      5.97 o 
  -4   6   4       10.82        8.76      2.70 o 
  -3   6   4      296.82      292.51     15.81 o 
  -2   6   4       23.34       27.02      3.42 o 
  -1   6   4      264.60      293.22     15.65 o 
   0   6   4       39.35       48.28      3.35 o 
   1   6   4      206.47      215.77      6.48 o 
   2   6   4      233.92      212.94      6.58 o 
   3   6   4       92.74       95.58      4.50 o 
   4   6   4        2.34        0.47      1.45 o 
   5   6   4      301.05      285.32     11.65 o 
   6   6   4        8.11        6.70      4.53 o 
   7   6   4       63.16       87.31      8.34 o 
   8   6   4       15.18       13.37      4.15 o 
  -4   7   4       62.70       49.65      5.30 o 
  -3   7   4        1.08        3.26      2.25 o 
  -2   7   4       80.45       78.79      5.71 o 
  -1   7   4        5.14        4.45      2.08 o 
   0   7   4      101.19      117.37      8.90 o 
   1   7   4       25.21       25.27      2.82 o 
   2   7   4       26.65       28.86      3.04 o 
   3   7   4       28.35       30.16      3.17 o 
   4   7   4       72.01       74.27      5.37 o 
   5   7   4        0.01        0.23      1.82 o 
   6   7   4       44.96       36.24      4.45 o 
   7   7   4       26.97       22.74      3.88 o 
  -3   8   4       45.55       44.05      5.64 o 
  -2   8   4       28.90       34.59      5.49 o 
  -1   8   4       95.01       85.16      6.14 o 
   0   8   4        3.37        1.16      2.01 o 
   1   8   4      183.34      190.28      8.34 o 
   2   8   4        1.21        2.83      3.76 o 
   3   8   4       26.47       31.21      4.63 o 
   4   8   4       26.68       30.21      3.90 o 
   5   8   4      198.99      182.81      8.53 o 
   6   8   4        0.93        4.22      2.68 o 
  -1   9   4       50.31       44.33      5.15 o 
   0   9   4       30.84       27.47      4.22 o 
   1   9   4       56.06       52.92      5.52 o 
   2   9   4       38.93       42.60      5.03 o 
   3   9   4       17.53       16.04      3.04 o 
   4   9   4       44.02       51.85      7.03 o 
   5   9   4       22.83       28.89      7.07 o 
  -3  -9   5       59.65       50.70      5.72 o 
  -2  -9   5       48.75       43.69      5.28 o 
  -1  -9   5       63.79       62.20      6.77 o 
   0  -9   5        0.40        0.72      2.78 o 
   1  -9   5       35.24       35.58      5.18 o 
  -5  -8   5       37.07       43.17      7.12 o 
  -4  -8   5       46.20       58.96      6.09 o 
  -3  -8   5       70.99       81.46      6.72 o 
  -2  -8   5       98.70       91.50      6.54 o 
  -1  -8   5        8.00        8.96      2.20 o 
   0  -8   5       73.58       76.75      9.97 o 
   1  -8   5        7.49        4.99      2.58 o 
   2  -8   5        0.55        4.91      2.68 o 
   3  -8   5       92.07       95.31      6.45 o 
  -6  -7   5       26.44       28.52      4.73 o 
  -5  -7   5       14.73       16.25      3.74 o 
  -4  -7   5      147.54      152.99      7.93 o 
  -3  -7   5       44.98       53.74      5.32 o 
  -2  -7   5       42.38       48.09      8.80 o 
  -1  -7   5       13.59       14.95      2.16 o 
   0  -7   5       20.58       30.91     11.27 o 
   1  -7   5        4.95        7.47      2.54 o 
   2  -7   5       37.88       40.95      4.37 o 
   3  -7   5       18.52       16.07      3.23 o 
   4  -7   5       41.60       46.79      6.97 o 
   5  -7   5        0.20        1.48      3.81 o 
  -7  -6   5        0.74        1.23      2.90 o 
  -6  -6   5       17.30       23.20      4.17 o 
  -5  -6   5       48.96       50.32     12.92 o 
  -4  -6   5       58.66       53.19      5.20 o 
  -3  -6   5      123.95      114.08      6.21 o 
  -2  -6   5       99.24       95.97      4.56 o 
  -1  -6   5        4.10        5.19      1.56 o 
   0  -6   5        7.47        9.08      1.70 o 
   1  -6   5      101.04       95.40      4.81 o 
   2  -6   5      229.11      221.62     11.92 o 
   3  -6   5        1.73        3.24      2.16 o 
   4  -6   5        7.18        6.58      3.50 o 
   5  -6   5       48.47       48.87      6.86 o 
  -7  -5   5       45.71       42.98      6.97 o 
  -6  -5   5      101.04      105.92      8.33 o 
  -5  -5   5        0.00        0.72      2.00 o 
  -4  -5   5      160.78      169.19      7.57 o 
  -3  -5   5       44.93       67.43      8.09 o 
  -2  -5   5        1.63        3.14      1.22 o 
  -1  -5   5       60.87       60.01      4.22 o 
   0  -5   5      327.86      308.44      7.40 o 
   1  -5   5        4.15        4.40      1.47 o 
   2  -5   5      237.41      225.30      6.09 o 
   3  -5   5       44.18       43.23      5.67 o 
   4  -5   5        8.70       10.84      3.61 o 
   5  -5   5        1.76        1.28      3.09 o 
   6  -5   5       30.15       32.24      5.95 o 
  -7  -4   5       35.39       34.22      4.88 o 
  -6  -4   5       28.49       28.90      5.68 o 
  -5  -4   5      139.89      137.64      7.03 o 
  -4  -4   5        0.04       -0.42      1.71 o 
  -3  -4   5       11.80       14.13      3.00 o 
  -2  -4   5       60.41       56.63      2.75 o 
  -1  -4   5        0.86        0.93      0.97 o 
   0  -4   5        6.86        6.97      1.43 o 
   1  -4   5       78.13       85.20      3.44 o 
   2  -4   5       18.24       13.81      1.75 o 
   3  -4   5      274.15      254.70      6.40 o 
   4  -4   5        9.31        5.51      1.91 o 
   5  -4   5        2.54        6.31      3.42 o 
   6  -4   5        0.05       -1.30      3.22 o 
   7  -4   5        6.43        9.99      4.84 o 
  -7  -3   5        1.67        4.77      2.84 o 
  -6  -3   5       57.08       58.71     11.27 o 
  -5  -3   5        4.75        9.45      2.64 o 
  -4  -3   5      121.39      120.36      8.13 o 
  -3  -3   5       42.71       35.59      5.30 o 
  -2  -3   5      298.21      298.77      6.48 o 
  -1  -3   5        4.42        5.87      1.10 o 
   0  -3   5      105.63       77.27      7.19 o 
   1  -3   5        0.61        0.31      0.91 o 
   2  -3   5       59.19       63.15      2.84 o 
   3  -3   5        1.23        1.87      1.19 o 
   4  -3   5      313.71      308.82      9.07 o 
   5  -3   5       34.27       32.80      5.26 o 
   6  -3   5       74.99       73.56      8.08 o 
   7  -3   5       27.29       27.70      5.92 o 
  -8  -2   5        0.04       -1.28      3.94 o 
  -7  -2   5       84.35       82.07     17.12 o 
  -6  -2   5        8.14        8.29      2.70 o 
  -5  -2   5       11.08       10.38      2.87 o 
  -4  -2   5      341.25      301.27     13.27 o 
  -3  -2   5      100.22      101.36      4.83 o 
  -2  -2   5      170.96      160.50      5.82 o 
  -1  -2   5      344.42      345.31      7.01 o 
   0  -2   5       38.70       37.16      1.98 o 
   1  -2   5      127.54      111.15      3.34 o 
   2  -2   5        0.05        0.13      0.81 o 
   3  -2   5       14.79       12.49      1.43 o 
   4  -2   5      350.90      322.97      7.35 o 
   5  -2   5       82.83       80.95      7.73 o 
   6  -2   5       28.09       35.90      6.16 o 
   7  -2   5      193.14      184.63     11.92 o 
   8  -2   5       21.31       24.55      6.27 o 
  -8  -1   5       38.15       34.65      7.42 o 
  -7  -1   5        7.37       10.17      4.98 o 
  -6  -1   5        8.20        6.07      2.49 o 
  -5  -1   5      108.27      114.49      5.82 o 
  -4  -1   5      128.89      132.93      5.92 o 
  -3  -1   5      140.14      139.40      5.74 o 
  -2  -1   5       97.56      104.41      5.24 o 
  -1  -1   5       73.76       78.48      3.88 o 
   0  -1   5      736.81      737.47     15.90 o 
   1  -1   5       26.35       25.12      1.48 o 
   2  -1   5       96.36       84.18      3.93 o 
   3  -1   5       40.98       36.18      1.74 o 
   4  -1   5       20.97       19.94      1.98 o 
   5  -1   5      303.88      287.01     10.35 o 
   6  -1   5      107.81      107.70      8.72 o 
   7  -1   5       11.70       12.03      4.94 o 
   8  -1   5        7.33        6.11      4.67 o 
  -7   0   5        1.24       -0.38      3.63 o 
  -6   0   5      141.97      147.24     11.15 o 
  -5   0   5      259.60      257.85     18.37 o 
  -4   0   5       73.50       68.96      4.31 o 
  -3   0   5      118.98      112.64      5.08 o 
  -2   0   5       88.89       91.86      2.67 o 
  -1   0   5       53.14       52.18      2.10 o 
   0   0   5      897.64      964.07     16.49 o 
   1   0   5      318.45      294.41      5.91 o 
   2   0   5        1.01        1.35      1.12 o 
   3   0   5      411.27      410.84     10.77 o 
   4   0   5      837.22      788.22     18.39 o 
   5   0   5      244.90      251.27      8.53 o 
   6   0   5        2.56        7.89      4.06 o 
   7   0   5       21.41       24.48      5.74 o 
   8   0   5       56.18       59.78      8.82 o 
  -7   1   5      148.49      125.51     11.37 o 
  -6   1   5        0.83        2.52      3.81 o 
  -5   1   5      275.59      245.62     13.81 o 
  -3   1   5      103.21      102.66      3.83 o 
  -2   1   5       10.25        9.04      1.16 o 
  -1   1   5        4.38        2.60      0.88 o 
   0   1   5      270.13      272.17      5.82 o 
   1   1   5      998.90     1084.05     18.48 o 
   2   1   5       27.99       40.79      2.61 o 
   3   1   5      591.39      618.37     11.47 o 
   4   1   5      456.52      460.63      9.46 o 
   5   1   5       92.27       85.28      5.26 o 
   6   1   5        9.03        6.36      2.45 o 
   7   1   5       52.79       65.92     10.57 o 
  -7   2   5       23.68       16.66      5.92 o 
  -6   2   5       60.20       48.67      7.79 o 
  -5   2   5       17.17       13.63      4.64 o 
  -4   2   5      280.42      265.66     13.74 o 
  -3   2   5       25.29       26.43      2.09 o 
  -2   2   5       14.68       17.63      2.61 o 
  -1   2   5      236.78      250.25      5.78 o 
   0   2   5       48.55       57.27      2.49 o 
   1   2   5      104.92       89.35      3.08 o 
   2   2   5      435.47      439.57      8.80 o 
   3   2   5      437.10      424.39      8.76 o 
   4   2   5      330.53      317.36      7.42 o 
   5   2   5        0.23        0.80      1.38 o 
   6   2   5        0.48        0.90      2.91 o 
   7   2   5       65.46       56.99      7.23 o 
   8   2   5      150.58      162.84     12.16 o 
  -7   3   5       82.07       79.21     10.85 o 
  -6   3   5        8.30        7.09      4.49 o 
  -5   3   5       32.20       31.92      6.40 o 
  -4   3   5       48.60       60.28      7.75 o 
  -3   3   5      366.33      349.17     14.13 o 
  -2   3   5        4.73        2.89      1.18 o 
  -1   3   5      258.17      253.11      6.08 o 
   0   3   5      295.77      285.76      6.59 o 
   1   3   5      699.25      752.41     14.00 o 
   2   3   5      139.91      148.95      4.47 o 
   3   3   5      188.47      185.32      5.27 o 
   4   3   5       96.47      103.87      4.06 o 
   5   3   5      212.08      213.03      6.36 o 
   6   3   5       19.66       14.08      3.14 o 
   7   3   5       60.99       60.28      8.71 o 
   8   3   5       14.28       11.44      3.19 o 
  -6   4   5      129.00       90.71     10.79 o 
  -5   4   5       10.23        9.39      4.40 o 
  -4   4   5        1.56        0.19      1.68 o 
  -3   4   5       12.46        9.43      2.13 o 
  -2   4   5       73.12       74.73      3.44 o 
  -1   4   5        0.05        0.45      1.14 o 
   0   4   5      935.26      981.59     17.96 o 
   1   4   5       66.49       77.23      3.42 o 
   2   4   5       19.48       19.51      2.19 o 
   3   4   5        9.32        6.67      1.61 o 
   4   4   5      248.63      249.58      6.96 o 
   5   4   5        5.02        4.42      1.68 o 
   6   4   5        0.41        1.33      1.99 o 
   7   4   5        8.41       17.05      6.14 o 
   8   4   5      117.30      128.88      7.90 o 
  -5   5   5       72.55       64.66      9.19 o 
  -4   5   5       63.92       65.35     14.49 o 
  -3   5   5       25.06       28.84      3.45 o 
  -2   5   5       42.51       37.97      3.79 o 
  -1   5   5      124.89      131.07      4.62 o 
   0   5   5      511.98      513.02     10.96 o 
   1   5   5      268.40      262.04      7.42 o 
   2   5   5       10.17       11.08      2.03 o 
   3   5   5      162.22      158.73      5.56 o 
   4   5   5        5.71        6.17      1.89 o 
   5   5   5      139.92      144.06      5.59 o 
   6   5   5       15.06       11.09      3.14 o 
   7   5   5       11.87        8.83      3.60 o 
   8   5   5       35.42       35.53      9.13 o 
  -5   6   5        0.26        0.44      3.94 o 
  -4   6   5       77.63       89.43     13.62 o 
  -3   6   5       12.41        8.76      2.64 o 
  -2   6   5      237.83      257.71     19.41 o 
  -1   6   5       34.33       32.62      4.82 o 
   0   6   5      100.35      112.69      6.59 o 
   1   6   5        0.21        1.05      1.32 o 
   2   6   5       70.48       70.75      4.03 o 
   3   6   5        5.16        4.54      1.93 o 
   4   6   5      241.09      239.32      7.43 o 
   5   6   5       62.54       64.56      5.60 o 
   6   6   5       22.16       21.63      4.61 o 
   7   6   5       11.29       15.39      4.53 o 
   8   6   5       94.52      118.84     13.62 o 
  -4   7   5        4.66        2.94      2.64 o 
  -3   7   5      127.80      124.25     15.04 o 
  -2   7   5        2.78        3.92      2.39 o 
  -1   7   5       17.96       20.66      5.31 o 
   0   7   5       21.02       18.17      3.10 o 
   1   7   5       97.20       98.65      4.72 o 
   2   7   5       53.87       54.00      5.66 o 
   3   7   5        3.81        4.37      2.00 o 
   4   7   5       17.69       12.90      6.09 o 
   5   7   5       18.19       15.37      2.80 o 
   6   7   5       39.77       32.03      5.83 o 
   7   7   5       39.69       39.31      8.72 o 
  -2   8   5       20.50       25.82      4.13 o 
  -1   8   5       15.41       16.56      3.41 o 
   0   8   5       69.91       69.32      5.89 o 
   1   8   5       36.30       43.32      4.83 o 
   2   8   5      126.27      130.35      6.84 o 
   3   8   5        1.93        0.83      2.54 o 
   4   8   5       53.22       50.42      5.84 o 
   5   8   5        1.27        2.31      2.68 o 
   6   8   5        0.01        0.42      5.08 o 
  -1   9   5        0.54       -0.99      2.38 o 
   0   9   5        0.06       -0.28      2.18 o 
   1   9   5       17.82       19.50      3.79 o 
   2   9   5      146.19      156.00      8.14 o 
   3   9   5       20.11       19.80      3.27 o 
   4   9   5        4.24        5.63      2.69 o 
  -2  -9   6        8.42        8.29      3.37 o 
  -1  -9   6       18.13       18.10      5.90 o 
   0  -9   6       24.50       23.10      3.98 o 
  -4  -8   6       40.88       46.22      5.67 o 
  -3  -8   6      152.36      164.81      8.47 o 
  -2  -8   6       53.36       50.97      5.36 o 
  -1  -8   6        1.99        4.79      2.74 o 
   0  -8   6       38.36       41.77      4.61 o 
   1  -8   6       15.96       15.22      3.29 o 
   2  -8   6        6.91       12.48      4.27 o 
   3  -8   6        0.17        0.38      3.58 o 
  -5  -7   6       28.11       30.59      4.87 o 
  -4  -7   6        0.22       -0.13      2.26 o 
  -3  -7   6       81.59       81.45      6.85 o 
  -2  -7   6      117.13      117.14     13.51 o 
  -1  -7   6       59.33       65.36      5.21 o 
   0  -7   6        1.31       -1.38      1.54 o 
   1  -7   6        0.01       -0.69      2.07 o 
   2  -7   6       23.19       23.36      7.39 o 
   3  -7   6       37.17       33.20      5.89 o 
   4  -7   6        1.33        1.07      3.55 o 
  -6  -6   6        0.02        1.78      2.81 o 
  -5  -6   6        0.16       -2.30      2.81 o 
  -4  -6   6       98.08       89.16      6.06 o 
  -3  -6   6       12.18       13.43      3.06 o 
  -2  -6   6      111.74      107.40      8.75 o 
  -1  -6   6       31.08       31.25      3.77 o 
   0  -6   6       14.55       17.22      2.18 o 
   1  -6   6        1.10        3.42      1.60 o 
   2  -6   6      129.65      127.39     11.85 o 
   3  -6   6        0.82        0.56      2.87 o 
   4  -6   6       15.62       19.59      4.59 o 
   5  -6   6       14.18       11.68      4.58 o 
  -7  -5   6       12.19       17.72      4.07 o 
  -6  -5   6        9.37       11.01      3.28 o 
  -5  -5   6      120.55      125.76      7.05 o 
  -4  -5   6       11.16       15.11      3.13 o 
  -3  -5   6      127.23      123.06      6.31 o 
  -2  -5   6       11.36        8.03      2.37 o 
  -1  -5   6      175.08      174.58      5.28 o 
   0  -5   6      222.91      205.95      5.89 o 
   1  -5   6      129.09      131.25      4.63 o 
   2  -5   6       22.20       22.93      2.75 o 
   3  -5   6      183.81      182.59     10.56 o 
   4  -5   6        5.32        4.34      3.22 o 
   5  -5   6       68.36       68.87      7.94 o 
   6  -5   6        2.10        1.71      3.72 o 
  -7  -4   6       44.24       51.74      5.87 o 
  -6  -4   6       68.43       68.72     18.94 o 
  -5  -4   6        1.30        1.15      2.24 o 
  -4  -4   6       91.69       93.01      6.49 o 
  -3  -4   6       47.59       51.48      4.53 o 
  -2  -4   6        0.56        0.72      1.70 o 
  -1  -4   6      309.31      300.87      7.08 o 
   0  -4   6      261.94      246.74      8.14 o 
   1  -4   6        8.97        9.53      1.66 o 
   2  -4   6       30.38       27.78      2.36 o 
   3  -4   6       28.14       23.57      2.89 o 
   4  -4   6       96.36       89.91      7.76 o 
   5  -4   6       22.37       25.07      5.08 o 
   6  -4   6      120.41      120.16      9.71 o 
   7  -4   6       15.75       13.20      5.30 o 
  -7  -3   6        7.42       12.52      3.47 o 
  -6  -3   6        7.15        4.90      3.59 o 
  -5  -3   6      436.35      414.14     33.75 o 
  -4  -3   6        0.03        2.29      2.68 o 
  -3  -3   6       17.40       18.85      3.98 o 
  -2  -3   6       58.81       48.03      7.58 o 
  -1  -3   6      522.15      513.16     10.16 o 
   0  -3   6       50.86       41.35      3.68 o 
   1  -3   6      139.33      124.98      4.00 o 
   2  -3   6        8.70        8.39      1.48 o 
   3  -3   6      155.25      145.14      5.98 o 
   4  -3   6      140.95      135.96      5.94 o 
   5  -3   6       81.23       87.74      7.98 o 
   6  -3   6        2.82       -1.96      3.20 o 
   7  -3   6      137.02      140.38     10.85 o 
  -7  -2   6       10.06       10.60      3.33 o 
  -6  -2   6       23.09       23.64      3.77 o 
  -5  -2   6       11.42        9.21      2.69 o 
  -4  -2   6      166.86      151.95      6.71 o 
  -3  -2   6      437.08      425.30     12.04 o 
  -2  -2   6      225.41      240.39      7.82 o 
  -1  -2   6      522.07      527.88     10.17 o 
   0  -2   6      182.84      168.12      4.50 o 
   1  -2   6       20.86       19.19      1.67 o 
   2  -2   6      157.70      144.31      7.39 o 
   3  -2   6       27.91       27.10      2.97 o 
   4  -2   6       63.13       68.28      4.77 o 
   5  -2   6      110.25      106.91      5.66 o 
   6  -2   6       63.19       65.99      7.97 o 
   7  -2   6      186.50      190.57     12.44 o 
   8  -2   6       75.83       85.11      9.92 o 
  -7  -1   6       25.52       16.15      5.77 o 
  -6  -1   6        3.39        7.67      2.78 o 
  -5  -1   6       27.44       24.83      3.51 o 
  -4  -1   6      145.52      140.27      6.36 o 
  -3  -1   6       81.61       82.64      8.75 o 
  -2  -1   6      104.87      100.97      4.75 o 
  -1  -1   6      407.52      415.90     10.83 o 
   0  -1   6      536.84      576.22     10.75 o 
   1  -1   6        8.34        8.38      1.06 o 
   2  -1   6        9.30       15.24      2.08 o 
   3  -1   6      398.41      412.06     11.08 o 
   4  -1   6       24.54       23.62      4.13 o 
   5  -1   6       19.07       22.38      3.25 o 
   6  -1   6       53.89       63.35      4.99 o 
   7  -1   6      145.44      143.37     10.86 o 
   8  -1   6       53.03       85.05      9.96 o 
  -7   0   6       15.30       13.99      5.76 o 
  -6   0   6       56.25       43.48      7.56 o 
  -5   0   6      128.19      132.04      9.98 o 
  -4   0   6      243.51      263.86      9.08 o 
  -3   0   6      199.55      217.34      7.70 o 
  -2   0   6      105.74      100.07      4.84 o 
  -1   0   6      108.60      116.32      3.74 o 
   0   0   6      304.48      289.01      6.25 o 
   1   0   6      147.33      150.98      3.85 o 
   2   0   6      160.11      160.06      5.79 o 
   3   0   6      540.88      513.42     13.12 o 
   4   0   6      302.24      303.35      9.43 o 
   5   0   6       28.68       30.45      3.86 o 
   6   0   6      247.10      242.14     12.40 o 
   7   0   6       37.17       52.34      7.69 o 
   8   0   6        2.13        2.26      4.28 o 
  -7   1   6       10.45       11.88      5.43 o 
  -6   1   6       93.21       81.90     10.19 o 
  -5   1   6      221.44      187.33     12.26 o 
  -4   1   6      282.97      288.16      9.45 o 
  -3   1   6       16.79       14.77      2.61 o 
  -2   1   6      268.47      275.81      6.32 o 
  -1   1   6      216.80      209.18      5.13 o 
   0   1   6       51.28       53.92      2.47 o 
   1   1   6       97.13      115.19      3.43 o 
   2   1   6        0.07        0.49      1.17 o 
   3   1   6      219.50      194.22      6.94 o 
   4   1   6     1181.27     1178.30     26.44 o 
   5   1   6      148.21      151.65      6.94 o 
   6   1   6        4.15        2.03      2.20 o 
   7   1   6       14.99       20.29      3.66 o 
  -7   2   6       92.38       76.15     10.76 o 
  -6   2   6        8.23        5.82      4.46 o 
  -5   2   6       23.45       23.87      5.79 o 
  -4   2   6       94.81       96.14      8.29 o 
  -3   2   6      188.94      193.80     11.23 o 
  -2   2   6       38.41       39.60      2.48 o 
  -1   2   6      203.82      204.51      5.32 o 
   0   2   6      310.51      319.76      7.07 o 
   1   2   6       12.56       14.06      2.03 o 
   2   2   6        4.13        1.18      1.84 o 
   3   2   6      325.20      327.43      7.28 o 
   4   2   6      368.73      358.81     10.86 o 
   5   2   6       52.78       43.44      4.14 o 
   6   2   6       39.90       41.33     13.33 o 
   7   2   6      126.95      142.24     11.56 o 
   8   2   6        0.07       -0.85      2.40 o 
  -6   3   6       92.05       67.37      9.51 o 
  -5   3   6       89.83       77.84      9.48 o 
  -4   3   6      172.01      152.01     10.80 o 
  -3   3   6        7.55        7.27      1.90 o 
  -2   3   6       54.26       42.79      6.23 o 
  -1   3   6      131.56      131.91      4.36 o 
   0   3   6      541.79      534.29     10.79 o 
   1   3   6        1.41        1.84      1.25 o 
   2   3   6      231.56      237.35      6.09 o 
   3   3   6      467.58      462.79      9.93 o 
   4   3   6      114.41      126.41      8.01 o 
   5   3   6       14.65       22.17      5.52 o 
   6   3   6       27.98       24.79      3.61 o 
   7   3   6       20.22       17.49      3.74 o 
   8   3   6      158.86      157.72      8.70 o 
  -6   4   6        3.36        1.04      4.07 o 
  -5   4   6       49.66       35.46      6.94 o 
  -4   4   6       52.39       37.37      6.68 o 
  -3   4   6      116.69      123.33      5.87 o 
  -2   4   6       62.01       62.30      3.69 o 
  -1   4   6        1.20        0.50      1.24 o 
   0   4   6       19.64       21.27      2.65 o 
   1   4   6      301.77      325.73      7.81 o 
   2   4   6      154.29      147.84      4.96 o 
   3   4   6      152.58      144.78      5.08 o 
   4   4   6       24.66       22.47      2.57 o 
   5   4   6        8.71       12.93      3.31 o 
   6   4   6       25.83       19.43      3.61 o 
   7   4   6       46.70       53.59      5.47 o 
   8   4   6        0.44       -0.58      3.57 o 
  -5   5   6       23.52       11.24      5.32 o 
  -4   5   6      100.31       99.38      9.30 o 
  -3   5   6        4.47        4.74      2.47 o 
  -2   5   6       21.39       27.71      3.65 o 
  -1   5   6       29.72       33.47      2.77 o 
   0   5   6      130.82      126.49      5.09 o 
   1   5   6        7.07       10.95      1.99 o 
   2   5   6       16.18       14.53      2.25 o 
   3   5   6      126.33      117.91      4.86 o 
   4   5   6      234.97      226.62      7.00 o 
   5   5   6       15.69       15.04      3.22 o 
   6   5   6       25.54       26.78      4.03 o 
   7   5   6        1.86        1.35      2.49 o 
   8   5   6       44.10       49.20     17.54 o 
  -4   6   6       15.98       19.17      5.92 o 
  -3   6   6       99.51      111.28      8.56 o 
  -2   6   6       33.81       28.98      3.75 o 
  -1   6   6      117.85      134.66     12.94 o 
   0   6   6      101.73       88.98      9.02 o 
   1   6   6       31.86       37.20      3.23 o 
   2   6   6       58.81       57.59      5.39 o 
   3   6   6       77.40       79.43      4.33 o 
   4   6   6       15.14        9.48      2.26 o 
   5   6   6       39.21       38.82      7.41 o 
   6   6   6       24.71       25.79     11.82 o 
   7   6   6       78.88       73.80     14.90 o 
  -3   7   6      181.92      194.22     27.89 o 
  -2   7   6       30.54       18.64      3.39 o 
  -1   7   6       37.69       31.65      9.16 o 
   0   7   6       12.51       13.73      4.03 o 
   1   7   6        0.70        0.45      1.99 o 
   2   7   6        2.10        1.13      1.71 o 
   3   7   6        0.91       -1.28      2.25 o 
   4   7   6       61.21       59.64      4.52 o 
   5   7   6       99.69      111.66      7.10 o 
   6   7   6        4.56        5.95      3.01 o 
   7   7   6        0.06        3.11      2.91 o 
  -2   8   6       12.19       17.37      3.63 o 
  -1   8   6        0.76       -0.03      2.31 o 
   0   8   6        2.16        3.84      2.42 o 
   1   8   6       42.94       40.57      4.77 o 
   2   8   6        9.69        6.68      2.42 o 
   3   8   6       50.71       48.92      4.33 o 
   4   8   6        6.48        7.17      2.66 o 
   5   8   6       33.62       38.28      5.10 o 
   6   8   6       38.83       43.70     10.28 o 
   0   9   6        5.80        7.00      2.92 o 
   1   9   6      127.70      133.94     18.40 o 
   2   9   6        2.17        2.73      2.66 o 
   3   9   6       18.56       19.90      6.82 o 
   4   9   6       11.45        9.62      3.00 o 
  -3  -8   7        8.93       11.27      3.60 o 
  -2  -8   7       28.06       32.41      4.66 o 
  -1  -8   7       81.73       85.54      6.40 o 
   0  -8   7       36.54       24.33      6.25 o 
   1  -8   7       46.67       51.62      6.81 o 
   2  -8   7        0.74       -1.42      3.34 o 
  -5  -7   7        8.94       14.33      3.92 o 
  -4  -7   7       20.70       17.54      3.83 o 
  -3  -7   7        0.54        4.10      2.76 o 
  -2  -7   7      174.72      171.51      8.12 o 
  -1  -7   7        0.41        4.02      2.44 o 
   0  -7   7       28.65       30.44      3.04 o 
   1  -7   7       73.54       62.31      8.96 o 
   2  -7   7        5.37        5.60      3.38 o 
   3  -7   7      153.14      149.03     10.76 o 
   4  -7   7       84.70       89.97      9.70 o 
  -5  -6   7       28.02       25.88      4.43 o 
  -4  -6   7        0.38        0.70      2.49 o 
  -3  -6   7       15.77       15.20      3.34 o 
  -2  -6   7       10.08        6.93      2.65 o 
  -1  -6   7      429.41      419.53     12.86 o 
   0  -6   7        5.76        5.48      1.70 o 
   1  -6   7       30.40       24.85      2.61 o 
   2  -6   7        1.28        5.00      3.28 o 
   3  -6   7       68.86       75.76      8.20 o 
   4  -6   7        0.48        0.17      3.32 o 
   5  -6   7       63.34       64.98      8.17 o 
  -6  -5   7      127.26      129.47      7.99 o 
  -5  -5   7       33.75       39.10      4.94 o 
  -4  -5   7       70.35       71.98      7.93 o 
  -3  -5   7       16.25       14.11      3.09 o 
  -2  -5   7      137.86      145.00      6.83 o 
  -1  -5   7       32.06       30.06      3.58 o 
   0  -5   7      156.92      148.43      5.01 o 
   1  -5   7       62.87       63.58      4.38 o 
   2  -5   7      497.42      472.30     12.81 o 
   3  -5   7       41.49       41.80      5.96 o 
   4  -5   7       14.85       16.84      4.65 o 
   5  -5   7       20.99       24.97      5.55 o 
   6  -5   7       86.25       85.54      9.97 o 
  -6  -4   7       22.51       27.08      4.43 o 
  -5  -4   7      240.81      219.94      9.56 o 
  -4  -4   7       14.22       18.65      3.31 o 
  -3  -4   7       61.00       56.88      4.98 o 
  -2  -4   7       26.32       35.62      3.78 o 
  -1  -4   7       31.39       31.79      3.56 o 
   0  -4   7      201.91       87.59     15.20 o 
   1  -4   7      112.91      114.27      4.29 o 
   2  -4   7       28.70       28.47      3.53 o 
   3  -4   7      282.74      263.99      8.77 o 
   4  -4   7        9.56        8.35      3.68 o 
   5  -4   7       27.91       27.31      5.59 o 
   6  -4   7        0.12       -1.75      3.37 o 
  -7  -3   7       41.01       34.93      5.07 o 
  -6  -3   7       53.05       44.74      5.08 o 
  -5  -3   7       17.51       15.96      5.74 o 
  -4  -3   7      149.17      142.75      9.44 o 
  -3  -3   7       10.73        6.88      2.60 o 
  -2  -3   7      532.70      542.29     14.72 o 
  -1  -3   7      127.15      124.28      5.69 o 
   0  -3   7      213.80      208.78      5.59 o 
   1  -3   7        7.36       10.52      1.75 o 
   2  -3   7      190.79      181.01      6.83 o 
   3  -3   7       91.05       84.22      5.01 o 
   4  -3   7      143.86      139.23      6.27 o 
   5  -3   7       23.12       20.25      4.91 o 
   6  -3   7      140.40      140.49     10.51 o 
   7  -3   7       91.47       89.69      9.82 o 
  -7  -2   7       38.62       38.35      5.12 o 
  -6  -2   7       10.48        7.63      3.05 o 
  -5  -2   7      120.85      120.77     12.40 o 
  -4  -2   7       55.40       56.40      4.83 o 
  -3  -2   7        1.08        1.75      1.94 o 
  -2  -2   7      240.57      233.67     10.09 o 
  -1  -2   7     1298.57     1326.09     23.01 o 
   0  -2   7      172.79      174.66      5.07 o 
   1  -2   7       59.75       56.16      2.76 o 
   2  -2   7      113.60      102.66      5.23 o 
   3  -2   7      122.67      121.73      5.89 o 
   4  -2   7       33.32       29.39      3.50 o 
   5  -2   7       28.01       30.57      4.24 o 
   6  -2   7        6.37        9.68      4.29 o 
   7  -2   7       48.50       53.22      8.16 o 
  -7  -1   7       27.92       30.63      7.31 o 
  -6  -1   7      164.59      167.47     29.37 o 
  -5  -1   7       14.21       16.05      3.24 o 
  -4  -1   7        0.15       -2.59      1.75 o 
  -3  -1   7      126.35      133.15      6.14 o 
  -2  -1   7      234.65      231.57      7.94 o 
  -1  -1   7      273.89      295.45      8.85 o 
   0  -1   7      166.03      163.71      5.63 o 
   1  -1   7        5.13        8.26      1.19 o 
   2  -1   7      305.22      289.00      8.75 o 
   3  -1   7      168.79      157.08      6.40 o 
   4  -1   7       17.51       20.21      4.48 o 
   5  -1   7       16.81       17.72      3.22 o 
   6  -1   7       56.03       62.41     12.15 o 
   7  -1   7       94.36       94.74     10.15 o 
   8  -1   7       40.08       43.33      7.96 o 
  -7   0   7        4.98        6.83      5.12 o 
  -6   0   7        1.05       -0.74      4.06 o 
  -5   0   7      173.71      169.72     18.64 o 
  -4   0   7       80.96       85.41      5.28 o 
  -3   0   7      162.54      176.28      8.42 o 
  -2   0   7      102.42      109.09      5.38 o 
  -1   0   7      533.81      536.70     10.51 o 
   0   0   7      530.33      568.98     14.22 o 
   1   0   7        2.19        1.55      0.93 o 
   2   0   7       17.19       16.53      2.35 o 
   3   0   7      282.92      281.13      8.96 o 
   4   0   7      120.59      123.61     13.29 o 
   5   0   7       60.46       63.91      8.00 o 
   6   0   7      123.23      124.07      6.75 o 
   8   0   7        0.10        0.99      4.03 o 
  -6   1   7        4.03        0.40      4.39 o 
  -5   1   7      171.96      143.75     11.21 o 
  -4   1   7       54.55       61.76     10.21 o 
  -3   1   7       74.81       73.62      4.77 o 
  -2   1   7      260.47      264.24      8.70 o 
  -1   1   7      201.04      196.00      5.22 o 
   0   1   7        4.91        3.03      1.18 o 
   1   1   7       29.70       26.20      1.97 o 
   2   1   7       11.48        7.47      3.72 o 
   3   1   7      110.80      117.59      5.72 o 
   4   1   7       15.00       13.49      2.77 o 
   5   1   7       35.42       37.81      6.88 o 
   6   1   7      298.26      312.98     23.51 o 
   7   1   7      107.64      126.34      7.07 o 
  -6   2   7        0.14        1.44      4.25 o 
  -5   2   7       62.20       54.56      8.10 o 
  -4   2   7      214.08      177.99     11.75 o 
  -3   2   7        7.21        7.06      2.33 o 
  -2   2   7       45.36       48.35      2.90 o 
  -1   2   7      264.59      251.71      6.35 o 
   0   2   7       37.79       31.89      2.38 o 
   1   2   7        1.46        1.69      1.12 o 
   2   2   7       14.72       12.52      1.61 o 
   3   2   7      121.22      118.02      5.78 o 
   4   2   7       90.83       88.92      9.10 o 
   5   2   7        7.07        3.54      2.08 o 
   6   2   7        7.42        9.51      2.83 o 
   7   2   7       35.19       25.46      4.03 o 
   8   2   7       45.05       35.43     13.63 o 
  -6   3   7       25.45       22.94      6.74 o 
  -5   3   7        4.29        1.90      3.83 o 
  -4   3   7       15.40       14.30      5.01 o 
  -3   3   7      239.77      232.84     13.20 o 
  -2   3   7       56.57       50.86      3.15 o 
  -1   3   7      241.42      245.07      6.48 o 
   0   3   7       53.49       61.17      3.23 o 
   1   3   7       16.25       13.50      1.89 o 
   2   3   7       12.80        7.37      1.58 o 
   3   3   7      393.75      404.44     11.83 o 
   4   3   7      120.43      132.91      6.58 o 
   5   3   7        3.41        2.16      3.13 o 
   6   3   7        1.29       -2.10      1.88 o 
   7   3   7      154.98      156.98      9.58 o 
   8   3   7       23.35       15.39      3.94 o 
  -5   4   7       23.59       26.83      6.65 o 
  -4   4   7       37.91       24.01      5.72 o 
  -3   4   7        7.10        8.42      4.33 o 
  -2   4   7       11.41       11.20      2.56 o 
  -1   4   7       28.46       27.45      2.57 o 
   0   4   7       92.44       91.36      4.09 o 
   1   4   7      414.85      433.14      9.82 o 
   2   4   7       99.66      106.72      4.37 o 
   3   4   7      125.85      116.41      4.67 o 
   4   4   7       15.58       14.08      2.88 o 
   5   4   7        0.11       -0.34      1.87 o 
   6   4   7       15.30       14.91      3.27 o 
   7   4   7        3.11        1.08      2.76 o 
   8   4   7       27.46       16.25      4.03 o 
  -5   5   7       32.20       26.14      6.94 o 
  -4   5   7        4.64        0.25      3.84 o 
  -3   5   7       44.83       40.82      7.01 o 
  -2   5   7        2.08        1.79      1.83 o 
  -1   5   7       10.25        7.32      2.84 o 
   0   5   7       19.64       19.95      2.90 o 
   1   5   7       69.35       63.83      3.84 o 
   2   5   7       35.72       28.55      3.76 o 
   3   5   7       52.14       49.86      3.65 o 
   4   5   7       30.74       30.69      4.04 o 
   5   5   7       28.00       22.97      3.82 o 
   6   5   7        5.93        3.47      2.63 o 
   7   5   7       84.01       79.84     22.32 o 
  -4   6   7       83.85       72.18      9.76 o 
  -3   6   7       44.65       38.05      7.04 o 
  -2   6   7       14.63       16.97      4.71 o 
  -1   6   7       65.37       63.98      5.31 o 
   0   6   7      188.11      205.87      9.02 o 
   1   6   7        9.84       14.83      2.46 o 
   2   6   7        4.54        1.44      1.74 o 
   3   6   7        2.47        0.70      1.72 o 
   4   6   7       41.66       45.51      4.83 o 
   5   6   7      190.42      193.72     12.69 o 
   6   6   7       85.64       91.88     25.36 o 
   7   6   7        8.34        8.50      4.66 o 
  -3   7   7        0.59        0.57      4.00 o 
  -2   7   7       48.38       41.13      5.20 o 
  -1   7   7       41.62       37.28      6.92 o 
   0   7   7       54.47       66.14      5.70 o 
   1   7   7        5.96        6.37      2.19 o 
   2   7   7        2.27       -1.52      1.56 o 
   3   7   7        0.51       -2.60      1.74 o 
   4   7   7       16.16       19.21      3.74 o 
   5   7   7        3.91        1.32      2.52 o 
   6   7   7       33.90       34.28     11.11 o 
  -1   8   7        1.16        4.59      2.74 o 
   0   8   7       11.95       18.59      4.13 o 
   1   8   7       95.30      100.90      6.54 o 
   2   8   7       30.78       26.56      3.40 o 
   3   8   7        2.37        3.07      2.14 o 
   4   8   7       37.72       42.16      6.44 o 
   5   8   7       47.22       32.21      4.79 o 
  -2  -8   8      114.21      109.60      7.28 o 
  -1  -8   8       11.27        7.67      3.24 o 
  -4  -7   8       28.97       40.08      5.44 o 
  -3  -7   8       41.76       43.95      5.26 o 
  -2  -7   8        2.13        2.76      2.66 o 
  -1  -7   8      119.26      110.41      6.66 o 
   0  -7   8       22.14       24.27      5.09 o 
   1  -7   8      103.60      100.81      8.62 o 
   2  -7   8        0.97        2.55      3.25 o 
   3  -7   8        1.35       -3.43      3.25 o 
  -5  -6   8       11.85       12.14      3.66 o 
  -4  -6   8       12.51       15.76      3.74 o 
  -3  -6   8        8.15        6.54      2.80 o 
  -2  -6   8      221.64      209.92      8.95 o 
  -1  -6   8        1.00        1.20      2.18 o 
   0  -6   8       51.31       49.21      4.67 o 
   1  -6   8       92.56       86.91      5.49 o 
   2  -6   8      215.71      231.58     12.32 o 
   3  -6   8       37.51       39.68      6.25 o 
   4  -6   8       61.10       52.07      7.48 o 
  -5  -5   8      113.83      120.24      8.10 o 
  -4  -5   8       25.29       30.66      4.49 o 
  -3  -5   8      151.68      152.20      8.50 o 
  -2  -5   8       16.47       20.53      3.41 o 
  -1  -5   8      223.88      218.12      8.45 o 
   0  -5   8        2.51        2.54      1.94 o 
   1  -5   8       52.46       57.25      4.50 o 
   2  -5   8      133.81      141.94      6.56 o 
   3  -5   8      411.56      417.23     18.06 o 
   4  -5   8       12.52       18.38      5.09 o 
   5  -5   8      102.14      101.40      9.64 o 
  -6  -4   8      161.44      168.32     13.55 o 
  -5  -4   8       88.94       90.52      8.46 o 
  -4  -4   8        6.38        8.18      2.91 o 
  -3  -4   8        3.80        4.00      2.32 o 
  -2  -4   8      328.70      328.89     10.89 o 
  -1  -4   8        1.16        1.00      1.81 o 
   0  -4   8        0.51       -0.28      1.48 o 
   1  -4   8       33.06       36.16      6.36 o 
   2  -4   8      228.32      233.53      8.34 o 
   3  -4   8      118.48      117.70      6.11 o 
   4  -4   8       67.72       67.34      7.74 o 
   5  -4   8       27.19       25.50      5.74 o 
   6  -4   8       91.66       96.37     10.35 o 
  -6  -3   8       20.79       28.73      6.18 o 
  -5  -3   8      217.37      213.95     12.72 o 
  -4  -3   8       63.91       76.11      8.15 o 
  -3  -3   8       87.42       85.58      6.32 o 
  -2  -3   8        6.15        5.31      2.22 o 
  -1  -3   8      207.56      209.26      7.78 o 
   0  -3   8        1.07        0.21      1.53 o 
   1  -3   8      430.28      428.10     11.82 o 
   2  -3   8       26.05       26.40      3.31 o 
   3  -3   8       96.22       92.36      5.44 o 
   4  -3   8       32.05       34.58      4.39 o 
   5  -3   8       68.68       84.51      9.15 o 
   6  -3   8        7.43        5.59      3.92 o 
   7  -3   8       37.31       45.77      7.35 o 
  -6  -2   8      118.38      113.51     12.52 o 
  -5  -2   8       60.47       67.32      6.13 o 
  -4  -2   8       24.35       25.20      4.35 o 
  -3  -2   8        3.30        2.73      2.08 o 
  -2  -2   8      126.62      130.78      6.15 o 
  -1  -2   8      466.50      303.14     13.20 o 
   0  -2   8      127.54      139.74      4.52 o 
   1  -2   8        5.39        4.75      2.10 o 
   2  -2   8      460.05      448.62     14.02 o 
   3  -2   8       48.95       45.25      4.18 o 
   4  -2   8        0.23       -0.09      2.27 o 
   5  -2   8       19.99       18.14      3.47 o 
   6  -2   8       22.55       22.28      5.58 o 
   7  -2   8       52.45       62.71      8.86 o 
  -6  -1   8        9.27       11.27      3.34 o 
  -5  -1   8       54.69       63.07     13.47 o 
  -4  -1   8        0.44        1.94      2.22 o 
  -3  -1   8        0.05        0.81      2.31 o 
  -2  -1   8        2.47        1.21      1.95 o 
  -1  -1   8      207.60      211.69     11.42 o 
   0  -1   8      142.78      146.76      9.08 o 
   1  -1   8      180.80      186.99      6.74 o 
   2  -1   8      108.52      103.60      5.27 o 
   3  -1   8      148.62      140.41      8.00 o 
   4  -1   8       45.99       44.43      6.09 o 
   5  -1   8        5.11        5.82      4.14 o 
   6  -1   8       48.61       52.01      7.50 o 
   7  -1   8        3.76        7.46      4.74 o 
  -6   0   8      137.92      109.16     10.78 o 
  -5   0   8       48.56       52.04      7.38 o 
  -4   0   8        4.22        4.39      2.43 o 
  -3   0   8       39.26       48.64      4.40 o 
  -2   0   8      434.95      444.16     12.74 o 
  -1   0   8        7.78        6.05      2.22 o 
   0   0   8       11.98       11.39      2.18 o 
   1   0   8      187.51      207.08      7.24 o 
   2   0   8      302.68      297.50      9.38 o 
   3   0   8      318.56      307.53     10.55 o 
   4   0   8        0.21       -1.77      1.65 o 
   5   0   8        6.45        5.78      2.40 o 
   6   0   8       33.25       33.79      4.17 o 
   8   0   8       57.53       62.98      9.44 o 
  -6   1   8        5.22        3.10      4.74 o 
  -5   1   8        2.64        4.99      4.42 o 
  -4   1   8      239.61      241.19     14.43 o 
  -3   1   8       20.48       25.02      3.38 o 
  -2   1   8       81.64       84.79      5.08 o 
  -1   1   8      124.16      121.77      4.25 o 
   0   1   8        8.36        7.82      1.53 o 
   1   1   8       11.43       19.16      2.15 o 
   2   1   8       95.57      111.25      5.53 o 
   3   1   8        0.02        0.41      1.72 o 
   4   1   8       60.60       58.84      7.68 o 
   5   1   8       15.35       12.72      3.10 o 
   6   1   8      136.99      133.46      7.19 o 
   7   1   8       26.82       19.42      3.80 o 
  -6   2   8        0.13        0.37      4.47 o 
  -5   2   8       10.89        7.02      4.29 o 
  -4   2   8        9.68       11.36      4.75 o 
  -3   2   8       12.35       10.65      5.16 o 
  -2   2   8      176.33      173.27     14.46 o 
  -1   2   8      245.92      255.74      6.88 o 
   0   2   8       10.33        8.96      1.65 o 
   1   2   8        9.01       10.83      1.76 o 
   2   2   8       11.62        4.50      1.95 o 
   3   2   8       15.81       13.88      4.32 o 
   4   2   8       81.57       75.96      5.56 o 
   5   2   8       57.58       54.11      4.87 o 
   6   2   8      110.85      104.74      6.76 o 
   7   2   8       26.54       29.00      4.40 o 
   8   2   8        9.32        8.38      3.53 o 
  -5   3   8       13.25       10.53      5.28 o 
  -4   3   8       44.83       45.18      7.58 o 
  -3   3   8        5.63        2.68      3.88 o 
  -2   3   8       11.46       14.18      4.13 o 
  -1   3   8       16.16       17.78      2.22 o 
   0   3   8      356.15      349.89      8.40 o 
   1   3   8        0.77        2.90      1.52 o 
   2   3   8      151.15      158.66      6.85 o 
   3   3   8       53.52       58.78      8.01 o 
   4   3   8       57.54       59.11      5.99 o 
   5   3   8        3.56        3.38      2.20 o 
   6   3   8       19.02       18.87      3.56 o 
   7   3   8        0.17       -0.75      2.33 o 
   8   3   8       14.76       12.42      3.68 o 
  -5   4   8       48.68       39.88      8.04 o 
  -4   4   8        0.05        2.16      3.96 o 
  -3   4   8        3.98        0.73      3.73 o 
  -2   4   8        1.50        4.47      3.53 o 
  -1   4   8       11.56       15.19      2.25 o 
   0   4   8      221.41      234.52      6.74 o 
   1   4   8       36.68       37.72      3.03 o 
   2   4   8        6.59        7.84      2.47 o 
   3   4   8      193.24      186.04      7.79 o 
   4   4   8       33.44       31.89      4.44 o 
   5   4   8        0.70        2.31      5.10 o 
   6   4   8        0.16        2.96      2.56 o 
   7   4   8       10.97        4.81      3.06 o 
  -4   5   8       72.54       61.07      9.27 o 
  -3   5   8       19.42       19.81      5.54 o 
  -2   5   8        9.85       14.70      5.07 o 
  -1   5   8        0.23       -1.10      1.41 o 
   0   5   8       48.06       51.44      3.67 o 
   1   5   8      187.37      186.19      6.16 o 
   2   5   8       91.72       87.87      4.39 o 
   3   5   8        3.89        0.30      4.24 o 
   4   5   8        5.46        7.88      2.81 o 
   5   5   8       20.54       17.05      3.43 o 
   6   5   8       98.19      109.19      7.48 o 
   7   5   8        4.99        4.36      3.08 o 
  -3   6   8       18.50       16.08      5.48 o 
  -2   6   8        0.01        0.80      1.92 o 
  -1   6   8       62.81       70.55      5.80 o 
   0   6   8      184.12      193.20      7.34 o 
   1   6   8      142.31      151.72      5.89 o 
   2   6   8        9.32       13.68      2.63 o 
   3   6   8        2.77        4.78      2.45 o 
   4   6   8      105.81      110.07      6.87 o 
   5   6   8        1.89        1.86      3.02 o 
   6   6   8       15.29       14.71      3.78 o 
  -2   7   8        1.44        2.78      3.79 o 
  -1   7   8       87.10      100.09      6.90 o 
   0   7   8       85.99       85.29      6.30 o 
   1   7   8       10.88       17.33      3.66 o 
   2   7   8        1.54        3.42      2.34 o 
   3   7   8       23.85       25.74      4.19 o 
   4   7   8        4.26        6.59      3.13 o 
   5   7   8       28.55       21.17      5.47 o 
   6   7   8        2.80       -1.70      2.58 o 
   0   8   8       58.36       55.14      5.69 o 
   1   8   8        1.91        0.75      2.53 o 
   2   8   8       20.18       19.03      3.23 o 
   3   8   8       12.11        6.40      3.05 o 
   4   8   8       52.39       57.44     15.00 o 
  -3  -7   9       17.77       27.08      6.22 o 
  -2  -7   9      259.10      254.28     10.71 o 
  -1  -7   9       12.02       17.09      5.04 o 
   0  -7   9       22.89       27.26      5.51 o 
   2  -7   9       50.50       69.34      8.28 o 
  -4  -6   9        7.39        7.28      3.07 o 
  -3  -6   9       87.77       98.09      7.22 o 
  -2  -6   9       42.55       44.25      4.99 o 
  -1  -6   9      155.47      138.56     10.04 o 
   0  -6   9       22.54       20.67      5.00 o 
   1  -6   9      155.35      140.25      9.85 o 
   2  -6   9       12.19       12.08      3.98 o 
   3  -6   9        1.31        5.34      3.46 o 
   4  -6   9        7.58       12.22      5.06 o 
  -5  -5   9       17.66       19.05      4.18 o 
  -4  -5   9       57.47       55.67      5.76 o 
  -3  -5   9        2.16        2.23      2.56 o 
  -2  -5   9      161.97      172.11      8.06 o 
  -1  -5   9       22.94       23.56      3.72 o 
   0  -5   9       79.09       78.71      7.53 o 
   1  -5   9        1.01        0.14      1.95 o 
   2  -5   9      146.32      153.98      7.23 o 
   3  -5   9       41.76       40.16      6.34 o 
   4  -5   9       87.07       93.75      9.77 o 
   5  -5   9        0.03       -0.16      4.01 o 
  -5  -4   9       85.82       79.63      7.06 o 
  -4  -4   9       41.88       38.89      6.56 o 
  -3  -4   9      259.48      256.35     10.17 o 
  -2  -4   9        7.95       10.14      2.76 o 
  -1  -4   9        0.84        1.97      2.03 o 
   0  -4   9       30.28       28.99      5.37 o 
   1  -4   9       25.55       33.00      3.64 o 
   2  -4   9       71.81       76.48      5.27 o 
   3  -4   9      120.63      116.13      6.42 o 
   4  -4   9        0.00        0.65      3.24 o 
   5  -4   9       59.67       66.91      8.63 o 
   6  -4   9       33.73       44.76      7.60 o 
  -5  -3   9       81.11       84.98      9.41 o 
  -4  -3   9       68.39       71.58      8.19 o 
  -3  -3   9        4.22        6.03      3.33 o 
  -2  -3   9      490.17      491.86     14.50 o 
  -1  -3   9        0.58        1.95      1.36 o 
   0  -3   9        1.67        2.43      3.18 o 
   1  -3   9       28.26       32.23      3.53 o 
   2  -3   9      288.18      277.86      9.50 o 
   3  -3   9        0.51        1.75      2.34 o 
   4  -3   9       47.12       47.74      4.74 o 
   5  -3   9       18.51       17.40      5.06 o 
   6  -3   9       40.68       41.45      7.61 o 
  -6  -2   9       13.33       16.11      3.93 o 
  -5  -2   9       15.47       22.00      4.03 o 
  -4  -2   9      107.18      117.87      9.70 o 
  -3  -2   9       57.14       58.02      7.34 o 
  -2  -2   9       16.86       19.29      4.68 o 
  -1  -2   9        0.40        3.32      1.56 o 
   0  -2   9       62.69       66.41      7.17 o 
   1  -2   9      254.12      199.21     34.81 o 
   2  -2   9      131.25      139.20      8.65 o 
   3  -2   9       43.95       48.32      4.63 o 
   4  -2   9        0.35        2.42      2.55 o 
   5  -2   9       11.62       13.35      3.33 o 
   6  -2   9       38.34       38.43      7.22 o 
   7  -2   9        0.30       -4.40      3.66 o 
  -6  -1   9      145.16      153.71     11.18 o 
  -5  -1   9       33.06       33.80      4.87 o 
  -4  -1   9        3.95        3.73      2.54 o 
  -3  -1   9        0.67        0.20      2.01 o 
  -2  -1   9        3.71        3.04      2.24 o 
  -1  -1   9       54.18       58.11      4.23 o 
   0  -1   9        1.01       -1.95      2.63 o 
   1  -1   9        1.50        1.86      1.71 o 
   2  -1   9      215.36      213.07      8.01 o 
   3  -1   9       87.27      101.59      8.84 o 
   4  -1   9       19.50       23.82      5.31 o 
   5  -1   9        9.00       10.04      3.97 o 
   6  -1   9        0.00       -1.56      4.11 o 
   7  -1   9        0.41        2.60      4.23 o 
  -6   0   9       41.09       29.66      7.75 o 
  -5   0   9       57.36       61.63      9.05 o 
  -4   0   9        9.64       12.23      3.18 o 
  -3   0   9       13.61       13.10      3.06 o 
  -2   0   9       91.72       98.79      6.79 o 
  -1   0   9        7.96        6.71      2.31 o 
   0   0   9       36.04       40.93      3.54 o 
   1   0   9       57.24       42.71      3.79 o 
   2   0   9       66.56       68.34      6.62 o 
   3   0   9        3.94        3.07      2.97 o 
   4   0   9      108.75      122.34      6.48 o 
   5   0   9       41.93       40.09      4.43 o 
   6   0   9      109.31      111.96      7.02 o 
  -5   1   9       90.36       70.08      9.84 o 
  -4   1   9       83.09       86.58      7.57 o 
  -3   1   9       38.24       42.74      4.56 o 
  -2   1   9       16.83       16.96      3.08 o 
  -1   1   9       71.31       73.52      4.80 o 
   0   1   9        4.11        3.87      1.49 o 
   1   1   9       73.57       83.63      5.07 o 
   2   1   9       10.54        8.58      2.45 o 
   3   1   9       19.41       23.50      3.35 o 
   4   1   9      165.40      175.23      7.82 o 
   5   1   9      118.63      123.14      6.96 o 
   6   1   9        0.00        0.31      2.29 o 
   7   1   9       82.14       73.69      6.41 o 
  -5   2   9       20.70       18.88      6.14 o 
  -4   2   9      114.29      113.71     10.10 o 
  -3   2   9        2.43        6.88      2.67 o 
  -2   2   9        4.83        5.79      2.58 o 
  -1   2   9       12.93       10.18      2.70 o 
   0   2   9       60.97       70.46      3.60 o 
   1   2   9      143.12      130.36      6.11 o 
   2   2   9       82.59       85.32      5.27 o 
   3   2   9        3.99        2.85      2.04 o 
   4   2   9       16.38       17.82      4.38 o 
   5   2   9      105.36      101.41      6.52 o 
   6   2   9      133.50      129.26      7.56 o 
   7   2   9        7.35        2.50      2.99 o 
  -5   3   9       82.84       70.51     10.37 o 
  -4   3   9        5.60        6.35      5.06 o 
  -3   3   9       29.17       28.90      6.23 o 
  -2   3   9        0.09        1.03      2.26 o 
  -1   3   9       94.18      104.39      5.70 o 
   0   3   9       82.78       90.78      4.18 o 
   1   3   9      162.83      194.55      7.61 o 
   2   3   9        3.92        2.30      2.88 o 
   3   3   9      144.46      145.06      7.03 o 
   4   3   9       63.79       59.52      5.26 o 
   5   3   9      179.10      182.48      8.65 o 
   6   3   9        0.87        0.98      2.49 o 
   7   3   9        1.49       -1.34      3.87 o 
  -4   4   9       26.32       21.45      6.28 o 
  -3   4   9        5.67        6.61      4.50 o 
  -2   4   9        2.62        4.12      3.79 o 
  -1   4   9        2.29        1.67      2.37 o 
   0   4   9       26.68       31.15      3.27 o 
   1   4   9       75.22       67.52      4.83 o 
   2   4   9       64.74       67.67      7.62 o 
   3   4   9      226.76      234.19      9.27 o 
   4   4   9      188.10      180.80      8.40 o 
   5   4   9        8.72        4.64      2.61 o 
   6   4   9        4.38        3.00      2.90 o 
   7   4   9       17.10       11.83      4.37 o 
  -3   5   9       12.95       13.94      5.66 o 
  -2   5   9        0.61        1.56      3.77 o 
  -1   5   9       40.64       37.16      6.55 o 
   0   5   9        3.53        4.63      1.77 o 
   1   5   9       17.59       19.73      3.20 o 
   2   5   9       72.77       76.15     11.98 o 
   3   5   9      194.10      188.84      8.53 o 
   4   5   9       72.15       75.53      7.25 o 
   5   5   9       36.21       34.11      4.72 o 
   6   5   9        0.39        4.62      2.87 o 
   7   5   9        5.34        5.50      3.41 o 
  -2   6   9       24.18       24.70      6.26 o 
  -1   6   9       84.70       94.25      9.32 o 
   0   6   9       83.83       83.26      8.27 o 
   1   6   9       30.56       23.89      6.21 o 
   2   6   9       76.04       82.30      5.98 o 
   3   6   9       39.48       45.36      4.98 o 
   4   6   9       29.20       28.85      4.31 o 
   5   6   9       78.28       70.12      6.49 o 
   6   6   9       11.55        8.30      3.41 o 
  -1   7   9       11.53       18.26      3.81 o 
   0   7   9      141.10      137.09      7.57 o 
   1   7   9      128.14      134.09      7.30 o 
   2   7   9        4.85        5.00      2.98 o 
   3   7   9        0.65        0.78      2.54 o 
   4   7   9       26.52       23.68      4.27 o 
   5   7   9        4.71        6.55      3.34 o 
   0  -7  10        0.14        3.64      4.32 o 
  -3  -6  10        3.73        7.99      3.41 o 
  -2  -6  10       50.49       52.33      7.68 o 
  -1  -6  10        6.19        7.09      4.24 o 
   0  -6  10       72.48       65.59      8.12 o 
   1  -6  10        0.01        6.61      4.35 o 
   3  -6  10       58.23       55.12      7.58 o 
  -4  -5  10        4.08        2.19      3.59 o 
  -3  -5  10      275.40      269.56     11.08 o 
  -2  -5  10       23.70       23.18      5.70 o 
  -1  -5  10       22.17       25.36      5.73 o 
   0  -5  10       15.52       15.72      5.14 o 
   1  -5  10       64.40       61.09      7.58 o 
   2  -5  10        8.49        5.42      2.58 o 
   3  -5  10       13.71       12.09      4.26 o 
   4  -5  10        1.49        2.78      3.96 o 
  -4  -4  10       15.74       18.99      3.91 o 
  -3  -4  10        6.82        9.90      5.44 o 
  -2  -4  10      177.07      178.61      8.26 o 
  -1  -4  10        0.05        2.45      3.69 o 
   0  -4  10       15.67       16.51      4.92 o 
   1  -4  10        1.48        6.45      4.23 o 
   2  -4  10       24.10       21.45      5.35 o 
   3  -4  10       49.62       45.24      5.75 o 
   4  -4  10       53.94       59.82      8.09 o 
   5  -4  10        1.55        2.44      3.87 o 
  -5  -3  10       10.12       16.05      5.20 o 
  -4  -3  10       25.83       29.16      4.35 o 
  -3  -3  10      142.14      147.63     16.08 o 
  -2  -3  10       80.20       91.86      5.94 o 
  -1  -3  10       51.33       54.29      7.40 o 
   0  -3  10       16.73       12.54      4.50 o 
   1  -3  10       49.57       45.21      6.76 o 
   2  -3  10       31.58       47.52      6.36 o 
   3  -3  10        5.39        4.11      4.92 o 
   4  -3  10       23.31       26.58      4.17 o 
   5  -3  10       41.64       43.52      7.29 o 
   6  -3  10        9.50        7.37      4.96 o 
  -5  -2  10       26.43       25.00      4.47 o 
  -4  -2  10       47.85       53.54     11.74 o 
  -3  -2  10       34.29       32.32     10.81 o 
  -2  -2  10        7.52        9.00      4.13 o 
  -1  -2  10      184.03      198.51     11.91 o 
   0  -2  10       10.69       10.49      4.09 o 
   1  -2  10      102.21      101.33      8.64 o 
   2  -2  10       64.30       73.93      5.55 o 
   3  -2  10        0.50       -0.25      2.43 o 
   4  -2  10       10.99        8.16      3.23 o 
   5  -2  10      100.36      100.83      7.08 o 
   6  -2  10        4.29        4.03      4.43 o 
  -5  -1  10       10.67       11.26      3.72 o 
  -4  -1  10        2.80        5.59      2.83 o 
  -3  -1  10       78.85       77.97      9.11 o 
  -2  -1  10        0.27       -0.75      2.21 o 
  -1  -1  10      158.37      151.51     10.34 o 
   0  -1  10      233.42      235.22     12.72 o 
   1  -1  10       28.24       25.81      5.27 o 
   2  -1  10       22.87       20.51      5.16 o 
   3  -1  10        1.02        3.32      3.98 o 
   4  -1  10        4.68       -0.61      3.90 o 
   5  -1  10       35.08       37.48      4.95 o 
   6  -1  10       30.79       29.72      6.76 o 
  -5   0  10      166.92      162.90     28.90 o 
  -4   0  10       43.36       43.73      4.99 o 
  -3   0  10       13.54       20.89      3.80 o 
  -2   0  10        4.86        6.88      2.72 o 
  -1   0  10       84.77       95.53      8.29 o 
   0   0  10        0.11       -1.43      2.86 o 
   1   0  10       92.15      104.06      5.54 o 
   2   0  10       10.64       13.76      4.77 o 
   3   0  10      103.59      106.08      7.58 o 
   4   0  10        0.20       -0.37      2.83 o 
   5   0  10       85.63       76.73     11.18 o 
   6   0  10        1.88       -0.30      4.77 o 
   7   0  10       30.80       36.79      7.68 o 
  -5   1  10        0.88        6.84      5.44 o 
  -4   1  10       61.25       61.06      5.76 o 
  -3   1  10       19.49       26.61      5.79 o 
  -2   1  10      302.11      348.72     16.43 o 
  -1   1  10       40.71       50.65      6.75 o 
   0   1  10       35.68       32.82      5.60 o 
   1   1  10        1.10       -1.58      1.76 o 
   2   1  10       13.77       18.42      5.46 o 
   3   1  10        1.94        0.96      2.05 o 
   4   1  10      138.50      151.59      7.61 o 
   5   1  10       12.19       13.58      3.47 o 
   6   1  10       65.02       47.30      5.20 o 
   7   1  10       48.51       32.33      4.81 o 
  -4   2  10       44.41       31.27      6.85 o 
  -3   2  10       53.88       59.69      5.44 o 
  -2   2  10       12.73        9.33      4.19 o 
  -1   2  10      194.25      193.77      8.02 o 
   0   2  10        0.02       -0.09      3.41 o 
   1   2  10       30.29       40.59      6.28 o 
   2   2  10        0.05       -1.59      1.99 o 
   3   2  10       32.30       40.14      4.40 o 
   4   2  10        0.88       -2.10      1.99 o 
   5   2  10       76.74       75.31      6.34 o 
   6   2  10       19.62       11.33      3.47 o 
   7   2  10       99.91       88.47     11.07 o 
  -4   3  10       65.34       63.56      9.98 o 
  -3   3  10       31.46       27.09      6.42 o 
  -2   3  10       55.51       58.36      5.64 o 
  -1   3  10       44.46       41.20      4.38 o 
   0   3  10      151.26      163.92     10.53 o 
   1   3  10        0.50        1.38      1.96 o 
   2   3  10       88.29       90.72      6.00 o 
   3   3  10       48.44       42.31      4.58 o 
   4   3  10      197.97      226.56      9.59 o 
   5   3  10        9.67        4.37      4.87 o 
   6   3  10       73.73       66.35      8.74 o 
   7   3  10        0.04        0.02      3.00 o 
  -3   4  10       29.05       26.94      6.70 o 
  -2   4  10       81.76       63.66      8.71 o 
  -1   4  10       23.34       20.16      5.17 o 
   0   4  10       20.05       15.72      3.07 o 
   1   4  10        2.68        4.50      3.20 o 
   2   4  10       14.38       17.63      3.76 o 
   3   4  10       82.78       89.65      6.22 o 
   4   4  10      114.83      124.37      7.33 o 
   5   4  10      243.87      230.43     10.23 o 
   6   4  10        0.00        1.57      3.06 o 
  -2   5  10       49.32       40.72      7.62 o 
  -1   5  10       10.85       12.43      5.16 o 
   0   5  10       48.43       57.82      5.10 o 
   1   5  10        2.79       -0.26      3.42 o 
   2   5  10        3.19        4.78      2.62 o 
   3   5  10       35.55       27.68      4.24 o 
   4   5  10      206.42      212.65      9.66 o 
   5   5  10        4.36        6.40      6.30 o 
   6   5  10       27.85       29.36      4.94 o 
  -1   6  10       29.59       24.04      6.19 o 
   0   6  10       14.61       13.13      4.12 o 
   1   6  10       47.73       52.92      9.58 o 
   2   6  10       88.96       76.31      6.17 o 
   3   6  10      138.30      132.85     10.10 o 
   4   6  10        2.13        2.31      3.66 o 
   5   6  10        1.21        2.16      2.81 o 
   1   7  10       50.33       40.18      6.70 o 
   2   7  10       88.19       83.62      6.71 o 
   3   7  10        0.84       -1.92      2.70 o 
  -1  -6  11       34.95       42.06      7.36 o 
   0  -6  11       10.38       12.03      4.96 o 
   1  -6  11       92.53       99.67      9.51 o 
  -2  -5  11        5.77        8.58      4.75 o 
  -1  -5  11       17.50       24.46      6.09 o 
   0  -5  11      123.68      137.53     10.73 o 
   1  -5  11       25.46       26.10      5.95 o 
   2  -5  11       17.56       15.93      5.20 o 
   3  -5  11       21.01       17.94      5.13 o 
  -3  -4  11       36.71       41.39      7.52 o 
  -2  -4  11       31.99       35.27      6.61 o 
  -1  -4  11        8.69       13.52      5.21 o 
   0  -4  11       12.45       12.18      5.11 o 
   1  -4  11       35.79       27.89      6.12 o 
   2  -4  11        0.40        4.24      4.33 o 
   3  -4  11       33.07       28.42      4.22 o 
   4  -4  11      134.20      128.73     11.12 o 
  -4  -3  11        7.88        7.92      3.11 o 
  -3  -3  11        6.80        7.15      4.38 o 
  -2  -3  11       72.07       75.53      8.97 o 
  -1  -3  11       85.43       96.33      9.08 o 
   0  -3  11       93.37      106.57      9.53 o 
   1  -3  11       16.93       15.32      5.40 o 
   2  -3  11        3.50        9.82      4.63 o 
   3  -3  11       24.19       32.91      4.53 o 
   4  -3  11        9.91        9.90      3.41 o 
   5  -3  11       21.09       29.39      7.00 o 
  -4  -2  11       31.66       37.77      5.02 o 
  -3  -2  11        7.97        9.16      4.46 o 
  -2  -2  11       55.67       57.79      7.82 o 
  -1  -2  11        9.86       11.83      4.68 o 
   0  -2  11      113.63      116.74      9.83 o 
   1  -2  11        2.15        0.21      3.97 o 
   2  -2  11      271.00      292.54     10.58 o 
   3  -2  11        4.73        6.70      3.23 o 
   4  -2  11       20.03       27.66      5.36 o 
   5  -2  11        1.55        4.05      3.22 o 
  -4  -1  11       14.71       14.64      3.81 o 
  -3  -1  11       22.54       21.61      3.80 o 
  -2  -1  11        2.55        5.19      4.03 o 
  -1  -1  11       21.32       16.25      5.01 o 
   0  -1  11       40.31       50.52      7.12 o 
   1  -1  11      112.71      124.32      9.96 o 
   2  -1  11        1.37       -0.89      4.06 o 
   3  -1  11      175.70      176.96     12.00 o 
   4  -1  11       18.52       19.53      5.61 o 
   5  -1  11        8.98        8.61      3.69 o 
   6  -1  11        2.56        1.82      3.54 o 
  -4   0  11       28.02       35.19      4.91 o 
  -3   0  11       46.30       46.75      5.19 o 
  -2   0  11      110.52      111.15      9.47 o 
  -1   0  11        0.01        4.97      3.94 o 
   0   0  11      230.23      268.11     14.43 o 
   1   0  11       10.65        8.68      4.52 o 
   2   0  11       38.56       39.34      4.19 o 
   3   0  11        9.92        8.56      2.94 o 
   4   0  11      186.69      189.50      8.83 o 
   5   0  11       38.05       28.07      4.41 o 
   6   0  11       37.28       43.32      8.22 o 
  -4   1  11        1.55        1.74      3.32 o 
  -3   1  11       10.25       13.72      3.42 o 
  -2   1  11       56.93       79.19      8.90 o 
  -1   1  11      435.00      436.59     19.25 o 
   0   1  11        6.00        1.16      3.58 o 
   1   1  11       67.88       63.60      7.80 o 
   2   1  11       34.49       25.11      3.64 o 
   3   1  11       52.86       50.06      4.98 o 
   4   1  11       23.87       21.22      3.91 o 
   5   1  11       26.74       23.31      4.12 o 
   6   1  11        1.84        1.52      3.09 o 
  -3   2  11       44.41       47.22      5.30 o 
  -2   2  11      108.23      119.06      9.59 o 
  -1   2  11       23.58       20.81      5.20 o 
   0   2  11      175.30      183.69     11.67 o 
   1   2  11        0.27        0.88      4.20 o 
   2   2  11       46.42       40.07      7.05 o 
   3   2  11        3.78        6.22      2.75 o 
   4   2  11       45.69       55.79      5.52 o 
   5   2  11        7.34        0.33      2.75 o 
   6   2  11       11.93        7.55      3.39 o 
  -3   3  11       99.08       88.37     10.75 o 
  -2   3  11        5.84        9.96      4.28 o 
  -1   3  11      148.60      158.54     10.82 o 
   0   3  11       90.46       86.02      8.38 o 
   1   3  11       67.44       65.72      5.38 o 
   2   3  11        8.40        9.48      3.14 o 
   3   3  11      135.90      150.57      8.92 o 
   4   3  11        3.11        2.45      2.75 o 
   5   3  11       30.30       29.42      6.76 o 
   6   3  11       20.08       14.54      6.21 o 
  -1   4  11        0.01        5.26      4.12 o 
   0   4  11       27.74       32.10      6.39 o 
   1   4  11      112.02      126.54      6.93 o 
   2   4  11        6.05        6.88      3.95 o 
   3   4  11       15.91       11.26      3.19 o 
   4   4  11       44.42       52.62     11.60 o 
   5   4  11       10.15       10.28      3.73 o 
   0   5  11        3.03        0.64      4.37 o 
   1   5  11        0.35       -2.09      2.11 o 
   2   5  11        8.84        6.25      2.96 o 
   3   5  11       50.23       45.86      5.28 o 
   4   5  11       32.33       23.65      4.48 o 
   5   5  11       40.10       37.10      5.31 o 
   1   6  11       27.20       26.92      4.27 o 
   2   6  11        0.02       -2.30      2.35 o 
   3   6  11        9.35        8.29      3.27 o 
   0  -5  12       40.32       40.62      7.61 o 
  -2  -4  12        8.44        6.12      4.90 o 
  -1  -4  12       19.61       31.95      6.82 o 
   0  -4  12       38.31       27.35      6.65 o 
   1  -4  12       12.20       17.55      5.78 o 
   2  -4  12        0.33        6.40      5.20 o 
   3  -4  12       53.38       61.60      8.65 o 
  -2  -3  12      117.06      133.66     11.12 o 
  -1  -3  12       70.40       70.43      9.20 o 
   0  -3  12        9.45       15.91      5.83 o 
   1  -3  12       78.85       79.21      9.48 o 
   2  -3  12       28.09       36.47      7.22 o 
   3  -3  12        1.81        0.24      4.86 o 
   4  -3  12      135.11      147.87      8.43 o 
  -3  -2  12       46.03       46.39      7.52 o 
  -2  -2  12        0.05        7.39      4.55 o 
  -1  -2  12      209.06      204.77     13.44 o 
   0  -2  12       16.50       16.52      5.63 o 
   1  -2  12       21.73       26.37      6.49 o 
   2  -2  12        2.60       -1.61      4.08 o 
   3  -2  12      282.57      320.99     12.06 o 
   4  -2  12       16.17        9.75      3.85 o 
  -3  -1  12        0.18        2.58      4.17 o 
  -2  -1  12       16.85       15.88      5.26 o 
  -1  -1  12       25.04       28.04      6.33 o 
   0  -1  12       36.47       52.74      8.03 o 
   1  -1  12       22.77       21.23      5.74 o 
   2  -1  12      221.32      233.10     14.39 o 
   3  -1  12        0.18        1.34      3.06 o 
   4  -1  12       57.76       66.81      7.37 o 
   5  -1  12       14.29        9.81      4.11 o 
  -3   0  12       55.92       65.75      8.63 o 
  -2   0  12       38.69       41.38      7.20 o 
  -1   0  12       32.10       27.10      6.34 o 
   0   0  12        0.21       -0.65      3.64 o 
   1   0  12      154.18      160.93     12.08 o 
   2   0  12        7.56       10.40      5.07 o 
   3   0  12      231.34      221.67     14.13 o 
   4   0  12       17.02       18.64      3.82 o 
   5   0  12       15.06       11.53      6.20 o 
  -3   1  12        2.29        4.87      4.18 o 
  -2   1  12       65.82       70.82      8.87 o 
  -1   1  12        7.25        7.21      4.44 o 
   0   1  12      150.31      163.54     11.67 o 
   1   1  12        4.09        2.67      4.45 o 
   2   1  12      131.30      125.13     10.70 o 
   3   1  12        1.48       -0.50      2.51 o 
   4   1  12       28.82       27.60      9.08 o 
   5   1  12       14.12        5.69      3.46 o 
  -2   2  12        0.09        2.00      3.92 o 
  -1   2  12      176.25      203.80     12.79 o 
   0   2  12        5.31        9.50      4.69 o 
   1   2  12       72.69       73.00      8.88 o 
   2   2  12        1.61       -2.15      4.38 o 
   3   2  12      126.68      130.31      7.71 o 
   4   2  12        4.37        2.35      3.00 o 
   5   2  12        7.79        4.72      3.29 o 
  -2   3  12       66.51       79.15      9.47 o 
   0   3  12       78.54       77.23      9.03 o 
   1   3  12       36.22       32.66      6.89 o 
   2   3  12      133.25      142.65      9.12 o 
   3   3  12       19.53       15.89      3.80 o 
   4   3  12       32.44       34.70      4.83 o 
   5   3  12        0.06       -2.48      2.59 o 
  -1   4  12       64.43       70.73      8.60 o 
   0   4  12       13.35       14.71      5.37 o 
   1   4  12        0.01        4.47      4.78 o 
   2   4  12        3.08        2.61      2.84 o 
   3   4  12       33.18       31.95      4.57 o 
   4   4  12       57.71       51.20      5.69 o 
   1   5  12       11.03       15.70      6.10 o 
   2   5  12        1.09       -3.16      2.22 o 
   3   5  12        0.54        0.30      3.00 o 
   0  -3  13       17.82       16.52      6.52 o 
   1  -3  13       29.46       25.93      7.17 o 
   2  -3  13       70.71       87.16     10.79 o 
  -1  -2  13        0.32       -3.25      4.02 o 
   0  -2  13       43.21       42.80      7.95 o 
   1  -2  13       21.96       22.86      6.55 o 
   2  -2  13      149.69      147.32     12.52 o 
   3  -2  13        0.25        2.69      5.32 o 
  -1  -1  13       10.49       10.57      4.95 o 
   0  -1  13        3.00        8.49      5.20 o 
   1  -1  13        0.06        0.94      4.73 o 
   2  -1  13        0.12        9.46      5.63 o 
   3  -1  13      258.79      256.06     16.39 o 
   4  -1  13       12.77       12.98      4.24 o 
  -1   0  13       42.51       36.02      7.17 o 
   0   0  13        0.29       -3.06      3.98 o 
   1   0  13        4.37        6.99      5.26 o 
   2   0  13      157.10      167.44     13.14 o 
   3   0  13        2.56        4.78      5.52 o 
   4   0  13       38.18       31.44      7.24 o 
  -1   1  13       35.82       38.34      7.48 o 
   0   1  13       11.36       15.28      5.65 o 
   1   1  13       75.90       62.56      8.59 o 
   2   1  13       11.87       12.72      5.86 o 
   3   1  13       72.99       80.21     10.07 o 
   4   1  13       17.47       20.31      4.45 o 
  -1   2  13       37.22       37.03      7.18 o 
   0   2  13       30.23       42.68      7.70 o 
   1   2  13       14.50        9.90      5.38 o 
   2   2  13      125.74      119.58     11.10 o 
   3   2  13        0.40        3.65      3.23 o 
   4   2  13        4.91        2.38      3.21 o 
   0   3  13       45.38       45.63      7.82 o 
   1   3  13       27.62       23.21      6.35 o 
   2   3  13        2.86       -0.79      5.00 o 
   3   3  13       66.92       61.36      6.26 o 
                                                 
